# Supplementary material for: An architectural role of specific RNA–RNA interactions in oskar granules
Source: Nat Cell Biol. 2024 Oct 1;26(11):1934–42. doi: 10.1038/s41556-024-01519-3 (PMC11567897; doi:10.1038/s41556-024-01519-3)
Supplement: Supplementary file 3 — Supplementary Tables 1 and 2. Supplementary Table 1 describes the smFISH probe set and Supplementary Table 2 the in vitro transcription primers. [file 41556_2024_1519_MOESM3_ESM.xlsx]

## Sheet: Index
Supplementary table 1	smFISH probe set
Supplementary table 2	in vitro transcription primers

## Sheet: Supplementary Table 1
smFISH probe sets
sequence 5'-3'
oskar
GATCCATCAGCGTAAATCG
CCAACTTAATACTCCAGACTCG
CCAGAACAGATAGGGTTCC
TCGTTGATTAGACAGGAGTG
ACAATAGTTGCCCAGCGG
TTTGTTAGAATCGGCACCAA
GCATATTGTGCATCTCCTTGA
CTCGATCTGAACCAAAGGC
ATAATGTCCACCGATCCGA
GACGATGATCTGAGTACCC
AGTCCGGATACACAAAGTCC
CATTCGGGCGAGATATAGCA
CATCGCCCATAAGCGGAAAG
AGATAGGCATCGTAATCCGAG
TCGTCAGCAGAGAATCGTTG
GTCATTTCGTGGCGTCTCT
GCTTTGGGTTCTGCAGCT
GAGCCAAATTGATTGGTTCCTC
GCTGTAGATGTTGATGGG
GCATTTACGCTGGCTTGC
AATTATCCTGGTAGCACCAG
GTTTGAAGGGATTCTTCCAG
AGGTGCTCGTGGTATGTTC
TAGTCGCTGGTGCGCTCT
AGCACCATATCCAGGAGG
CGTTCTTCAGGCTCGCTT
AAGATCCGCTTACCGGAC
CTGCACTCAGCGGTCACA
GGAATGGTCAGCAGGAAA
CGTCACGTTGTCGTGCAG
AAATGGATTGCCCGTCAG
CTTGATGCTCGATATCGTGA
TGGGCGTGGCTCAGCAATA
CGCGCACCTCACTATCTA
ATATTCCTCGCGCACGGA
ATAGTTGCTCTCGATGATGG
TGTTCTCGCTGGTGTTGC
GTTGTAGGTGATTTCCTTGG
TCTGAGTGGACGAGAAGAG
GCTACGACTTGCAACTGC
GAGTTCATGGGCCACCAA
CTTCCACAACTCCGGCAA

## Sheet: Supplementary Table 2
Name	Sequence(5'-3')
osk359 T7 fwd primer	TAATACGACTCACTATAGGGTGGAAAATTCGCTTGCACAA
osk359 rev primer	CATTTTTTTTTTGGATTTTACATTGCAG
osk OES67 T7 fwd primer	TAATACGACTCACTATAGGGTGGAAAATTCGCTTGCACAA
osk OES67 rev primer	TGAATTTGCTTGAGCACAT
osk292 T7 fwd primer	TAATACGACTCACTATAGGGAGTGAAGCATTTGCGCGATT
osk 3'UTR T7 fwd primer	TAATACGACTCACTATAGGGGTTGGGTTCTTAATCAAGATAC
osk 3'UTR rev primer	CATTTTTTTTTTGGATTTTACATTGCAG
	*T7 promoter sequence is italicized
