# Supplementary material for: An architectural role of specific RNA–RNA interactions in oskar granules
Source: Nat Cell Biol. 2024 Oct 1;26(11):1934–42. doi: 10.1038/s41556-024-01519-3 (PMC11567897; doi:10.1038/s41556-024-01519-3)
Supplement: Supplementary file 5 — Statistical source data. [file 41556_2024_1519_MOESM5_ESM.xlsx]

## Sheet: Sheet1
Fig 1d					Fig. 1f
Centre of mass					Fold enrichment oskar
WT	UU					WT	UU
31.109	5.396					7.24617	2.83038
47.441	8.74					5.25333	3.07063
48.763	7.106					8.51786	2.46017
48.875	2.912					4.77835	3.04173
50.456	-4.805					6.21486	3.35056
47.254	20.68					3.03681	2.7312
27.444	9.318					5.09702	2.6443
29.91	-6.327					3.79453	2.38127
16.367						4.92321	2.94393
42.222						3.91266	2.84634
						4.99238	3.90793
						3.60048	2.84785
							3.84764
							2.35411
							2.80139
