# Supplementary material for: An architectural role of specific RNA–RNA interactions in oskar granules
Source: Nat Cell Biol. 2024 Oct 1;26(11):1934–42. doi: 10.1038/s41556-024-01519-3 (PMC11567897; doi:10.1038/s41556-024-01519-3)
Supplement: Supplementary file 7 — Statistical source data. [file 41556_2024_1519_MOESM7_ESM.xlsx]

## Sheet: Sheet1
Fig. 2a										Fig. 2c
WT 359	Dimer	Monomer	D/M ratio		UU 359	Dimer	Monomer	D/M ratio		Fig 2B left
	20894.2	3511.66	5.94994			6356.12	17157.9	0.370447		WT 359	D	6332.44	1.5744
	23549.8	4225.44	5.57334			10436.2	20404.1	0.511475			M	4022.12
	18067.7	7467.41	2.41954			6518.77	21711.2	0.30025		UU 359	D	5675.71	0.649696
	19605	2756.3	7.11279			22042.1	20584.5	1.07081			M	8735.95
	18875.9	2750.47	6.86279			8185.02	17067.9	0.479557		osk 292	D	10666.1	0.550848
	20999.7	4109.1	5.11053			15048	24526.1	0.613552			M	19363.1
Fig. 2b
Line profile
WT 359					UU 359
Distance_(cm)	Gray_Value				Distance_(cm)	Gray_Value
0	2594.9				0	2504.45
0.005	2602.63				0.005	2528.95
0.01	2608.78				0.01	2554.98
0.015	2622.11				0.015	2584.19
0.02	2637.17				0.02	2612.58
0.025	2653.98				0.025	2644.89
0.03	2673.12				0.03	2679.08
0.035	2692.75				0.035	2709.96
0.04	2711.82				0.04	2740.16
0.045	2730.7				0.045	2768.93
0.05	2749.49				0.05	2798.87
0.055	2769.1				0.055	2835.2
0.06	2789.92				0.06	2873.59
0.065	2811.8				0.065	2910.96
0.07	2834.11				0.07	2945.83
0.075	2856.37				0.075	2971.12
0.08	2877				0.08	2997.75
0.085	2895.99				0.085	3025.9
0.09	2915.42				0.09	3055.49
0.095	2936.84				0.095	3080.82
0.1	2957.59				0.1	3103.34
0.105	2979.46				0.105	3116.83
0.11	3000.49				0.11	3128.12
0.115	3019.64				0.115	3140.57
0.12	3036.57				0.12	3147.36
0.125	3052.99				0.125	3148.12
0.13	3064.94				0.13	3144.34
0.135	3078.76				0.135	3137.55
0.14	3092.31				0.14	3128.02
0.145	3101.82				0.145	3117.87
0.15	3111.57				0.15	3106.45
0.155	3122.66				0.155	3089.72
0.16	3133.64				0.16	3068.7
0.165	3143.06				0.165	3042.6
0.17	3147.6				0.17	3013.77
0.175	3149.71				0.175	2986.1
0.18	3150.94				0.18	2958.08
0.185	3151.05				0.185	2928.58
0.19	3149.47				0.19	2900.05
0.195	3146.58				0.195	2874.58
0.2	3143.74				0.2	2856.01
0.205	3142.96				0.205	2841.76
0.21	3147.9				0.21	2831.13
0.215	3151.49				0.215	2819.76
0.22	3144.54				0.22	2806.81
0.225	3129.14				0.225	2795.96
0.23	3110				0.23	2787.36
0.235	3094.31				0.235	2783.69
0.24	3079.81				0.24	2780.65
0.245	3066.53				0.245	2776.98
0.25	3055.52				0.25	2776.37
0.255	3046.87				0.255	2781.08
0.26	3039.02				0.26	2790.65
0.265	3031.72				0.265	2801.66
0.27	3024.32				0.27	2814
0.275	3015.7				0.275	2828.49
0.28	3004.25				0.28	2846.14
0.285	2989.77				0.285	2869.17
0.29	2979.29				0.29	2894.72
0.295	2971.64				0.295	2922.42
0.3	2964.87				0.3	2956.23
0.305	2957.06				0.305	2992.54
0.31	2950.23				0.31	3036.99
0.315	2946.64				0.315	3095.23
0.32	2947.35				0.32	3163.59
0.325	2950.47				0.325	3247.81
0.33	2954.81				0.33	3350.61
0.335	2959.29				0.335	3468.39
0.34	2963.17				0.34	3608.94
0.345	2968				0.345	3776.61
0.35	2975.98				0.35	3995.55
0.355	2987.8				0.355	4255.83
0.36	2999.35				0.36	4561.89
0.365	3008.49				0.365	4906.68
0.37	3016.95				0.37	5282.82
0.375	3025.18				0.375	5711.55
0.38	3034.69				0.38	6198.71
0.385	3044.99				0.385	6750.42
0.39	3056.12				0.39	7351.61
0.395	3068.63				0.395	7997.9
0.4	3082.83				0.4	8673.64
0.405	3098.4				0.405	9359.31
0.41	3114.43				0.41	10074.5
0.415	3132.68				0.415	10846.4
0.42	3157.95				0.42	11612.5
0.425	3186.24				0.425	12313.7
0.43	3216.31				0.43	12998.3
0.435	3253.29				0.435	13681.8
0.44	3297.28				0.44	14274.5
0.445	3347.48				0.445	14784.3
0.45	3412.47				0.45	15164.9
0.455	3494.6				0.455	15412.3
0.46	3579.57				0.46	15535.3
0.465	3679.84				0.465	15513
0.47	3795.07				0.47	15336
0.475	3929.12				0.475	15043.4
0.48	4076.24				0.48	14586.6
0.485	4231.43				0.485	14018.8
0.49	4402.18				0.49	13333.4
0.495	4582.77				0.495	12644.5
0.5	4779.73				0.5	11860.9
0.505	4986.47				0.505	10973.2
0.51	5185.8				0.51	10009.1
0.515	5383.51				0.515	9111.25
0.52	5592.94				0.52	8281.63
0.525	5790.64				0.525	7572.28
0.53	5974.52				0.53	6894.98
0.535	6160.73				0.535	6262.88
0.54	6330.13				0.54	5669.59
0.545	6466.65				0.545	5150.42
0.55	6576.81				0.55	4640.98
0.555	6654.55				0.555	4187.78
0.56	6691.59				0.56	3853.98
0.565	6694.45				0.565	3614.92
0.57	6673.9				0.57	3442.48
0.575	6622.64				0.575	3313.81
0.58	6537.25				0.58	3231.69
0.585	6424.61				0.585	3187.01
0.59	6283.39				0.59	3173.06
0.595	6137.32				0.595	3187.72
0.6	5975.42				0.6	3218.7
0.605	5790				0.605	3264.4
0.61	5601.57				0.61	3324.36
0.615	5434.75				0.615	3393.37
0.62	5290.58				0.62	3477.8
0.625	5184				0.625	3568.89
0.63	5083.3				0.63	3667.29
0.635	4980.66				0.635	3789.71
0.64	4902.53				0.64	3914.25
0.645	4841.88				0.645	4057.77
0.65	4800.88				0.65	4229.58
0.655	4773.4				0.655	4403.32
0.66	4769.23				0.66	4591.2
0.665	4777.73				0.665	4768.64
0.67	4794.18				0.67	4965.96
0.675	4823.43				0.675	5205.55
0.68	4859.04				0.68	5465
0.685	4899.39				0.685	5749.66
0.69	4944.82				0.69	6074.75
0.695	4994.29				0.695	6432.2
0.7	5046.15				0.7	6823.65
0.705	5094.69				0.705	7228.22
0.71	5142.57				0.71	7644.25
0.715	5193.76				0.715	8042.36
0.72	5243.96				0.72	8435.37
0.725	5290.52				0.725	8814.13
0.73	5331.02				0.73	9196.44
0.735	5379.53				0.735	9533.07
0.74	5432.18				0.74	9833.08
0.745	5486.2				0.745	10080.5
0.75	5548.61				0.75	10249.6
0.755	5624.47				0.755	10344.8
0.76	5708.2				0.76	10358.9
0.765	5809.85				0.765	10282.5
0.77	5918.13				0.77	10104.7
0.775	6034.19				0.775	9835.74
0.78	6173.32				0.78	9472.04
0.785	6344.99				0.785	9064.48
0.79	6563.23				0.79	8616.82
0.795	6817.7				0.795	8161.99
0.8	7117.7				0.8	7683.61
0.805	7462.52				0.805	7170.23
0.81	7869.19				0.81	6609.18
0.815	8339.28				0.815	6061.55
0.82	8892.53				0.82	5579.8
0.825	9501.07				0.825	5130.4
0.83	10145.7				0.83	4709.54
0.835	10844.3				0.835	4297.52
0.84	11636.8				0.84	3947.2
0.845	12475.7				0.845	3646.63
0.85	13313.1				0.85	3381.28
0.855	14127.1				0.855	3164.94
0.86	14946.4				0.86	2991.9
0.865	15645.6				0.865	2847.46
0.87	16245.6				0.87	2733.08
0.875	16713.4				0.875	2627.83
0.88	17048.2				0.88	2557.35
0.885	17150.2				0.885	2504.37
0.89	17052.1				0.89	2472.74
0.895	16810.2				0.895	2451.01
0.9	16471.3				0.9	2440.54
0.905	15958.6				0.905	2437.43
0.91	15285.3				0.91	2438.58
0.915	14518.7				0.915	2448.45
0.92	13702.6				0.92	2463.71
0.925	12890.3				0.925	2481.45
0.93	11949.6				0.93	2499.06
0.935	11021.8				0.935	2516.68
0.94	10118.3				0.94	2539.14
0.945	9300.89				0.945	2563.88
0.95	8467.7				0.95	2590.23
0.955	7698.31				0.955	2613.2
0.96	6995.72				0.96	2631.89
0.965	6365.19				0.965	2643.29
0.97	5832.83				0.97	2652.26
0.975	5394.58				0.975	2660.25
0.98	5036.64				0.98	2659.51
0.985	4758.11				0.985	2648.76
0.99	4541.81				0.99	2626.01
0.995	4387.8				0.995	2601.45
1	4264.66				1	2574.53
1.005	4177.24				1.005	2541.04
1.01	4100.1				1.01	2500.18
1.015	4045.43				1.015	2461.59
1.02	4011.31				1.02	2427.94
1.025	4006.54				1.025	2391.37
1.03	4007.57				1.03	2351.88
1.035	4021.08				1.035	2314.84
1.04	4043.19				1.04	2284.28
1.045	4068.87				1.045	2256.41
1.05	4104.13				1.05	2231.32
1.055	4152.07				1.055	2211.69
1.06	4209.66				1.06	2198.46
1.065	4271.25				1.065	2191.58
1.07	4338.8				1.07	2190.26
1.075	4411.87				1.075	2190.9
1.08	4501.07				1.08	2191.43
1.085	4594.63				1.085	2198.74
1.09	4693.18				1.09	2212.71
1.095	4800.41				1.095	2229.2
1.1	4900.01				1.1	2244.71
1.105	4990.65				1.105	2257.14
1.11	5092.2				1.11	2266.04
1.115	5194.15				1.115	2274.41
1.12	5275.75				1.12	2280.72
1.125	5346.47				1.125	2282.71
1.13	5411.01				1.13	2278.4
1.135	5467.71				1.135	2270.51
1.14	5510.22				1.14	2259.05
1.145	5542.43				1.145	2246.17
1.15	5570.18				1.15	2232.06
1.155	5585.7				1.155	2214.61
1.16	5591.73				1.16	2191
1.165	5588.81				1.165	2166.61
1.17	5585.3				1.17	2141.68
1.175	5576.32				1.175	2115.53
1.18	5565.99				1.18	2089.64
1.185	5554.77				1.185	2064.69
1.19	5546.53				1.19	2043.2
1.195	5548.55				1.195	2023.38
1.2	5558.48				1.2	2004.84
1.205	5583.39				1.205	1989.47
1.21	5619.11				1.21	1975.48
1.215	5663.23				1.215	1961.77
1.22	5716.36				1.22	1946.76
1.225	5790.95				1.225	1935.64
1.23	5878.59				1.23	1927.41
1.235	5972.43				1.235	1921.55
1.24	6069.06				1.24	1915.86
1.245	6163.95				1.245	1910.51
1.25	6257.48				1.25	1906.06
1.255	6342.78				1.255	1902.23
1.26	6419.06				1.26	1897.41
1.265	6480.13				1.265	1893
1.27	6528.99				1.27	1890.54
1.275	6557.41				1.275	1888.31
1.28	6557.61				1.28	1885.95
1.285	6525.98				1.285	1884.04
1.29	6458.25				1.29	1881.67
1.295	6352.04				1.295	1880.28
1.3	6229.22				1.3	1880.3
1.305	6087.75				1.305	1881.34
1.31	5907.08				1.31	1879.12
1.315	5737.18				1.315	1874.75
1.32	5543.3				1.32	1868.95
1.325	5359.92				1.325	1864.33
1.33	5168.43				1.33	1861.54
1.335	4996.65				1.335	1861.4
1.34	4832.05				1.34	1862.23
1.345	4659.31				1.345	1862.42
1.35	4485.71				1.35	1860.98
1.355	4330.63				1.355	1859.18
1.36	4197.99				1.36	1858.3
1.365	4082.8				1.365	1857.52
1.37	3990.18				1.37	1856.65
1.375	3923.39				1.375	1857.17
1.38	3874.49				1.38	1863.14
1.385	3843.31				1.385	1872.65
1.39	3825.06				1.39	1881.07
1.395	3816.86				1.395	1883.38
1.4	3816.19				1.4	1877.67
1.405	3822.26				1.405	1868.06
1.41	3839.55				1.41	1857.89
1.415	3865.31				1.415	1846.89
1.42	3897.11				1.42	1836.33
1.425	3931.3				1.425	1829.77
1.43	3961.36				1.43	1825.66
1.435	3995.24				1.435	1822.49
1.44	4029.29				1.44	1820.57
1.445	4058.36				1.445	1817.92
1.45	4083.42				1.45	1815.83
1.455	4105.39				1.455	1814.92
1.46	4124.48				1.46	1816.72
1.465	4138.27				1.465	1818.42
1.47	4148.2				1.47	1818.58
1.475	4157.63				1.475	1817.34
1.48	4165.04				1.48	1815.75
1.485	4168.59				1.485	1814.51
1.49	4167.36				1.49	1813.63
1.495	4163.05				1.495	1813.72
1.5	4153.89				1.5	1813
1.505	4141.54				1.505	1812.05
1.51	4127.39				1.51	1811.42
1.515	4110.84				1.515	1811.42
1.52	4094.82				1.52	1810.65
1.525	4078.4				1.525	1809.14
1.53	4058.04				1.53	1807.93
1.535	4029.99				1.535	1806.38
1.54	3993.82				1.54	1805
1.545	3951.05				1.545	1805.35
1.55	3900.77				1.55	1806.02
1.555	3850.52				1.555	1806.81
1.56	3794.76				1.56	1806.52
1.565	3739.02				1.565	1805
1.57	3682.92				1.57	1804.38
1.575	3623.3				1.575	1805.52
1.58	3559.66				1.58	1806
1.585	3496.51				1.585	1804.94
1.59	3435.25				1.59	1803.52
1.595	3382.34				1.595	1803.96
1.6	3335.45				1.6	1805.43
1.605	3294.69				1.605	1806.43
1.61	3260.46				1.61	1805.95
1.615	3234.77				1.615	1803.58
1.62	3218.25				1.62	1799.58
1.625	3205.55				1.625	1796.05
1.63	3192.45				1.63	1795.95
1.635	3175.83				1.635	1799.6
1.64	3158.52				1.64	1804.57
1.645	3147.18				1.645	1806.36
1.65	3137.36				1.65	1806.62
1.655	3127.86				1.655	1806.11
1.66	3122.86				1.66	1805.8
1.665	3120.93				1.665	1806.84
1.67	3123.46				1.67	1810.02
1.675	3128.48				1.675	1813.86
1.68	3132.8				1.68	1815.47
1.685	3132.3				1.685	1815.77
1.69	3126.05				1.69	1815.63
1.695	3120				1.695	1815.4
1.7	3112.39				1.7	1815.71
1.705	3104.83				1.705	1817.66
1.71	3093.9				1.71	1820
1.715	3075.17				1.715	1823.46
1.72	3054.01				1.72	1828.38
1.725	3033.4				1.725	1835.19
1.73	3010.98				1.73	1839.71
1.735	2987.24				1.735	1841.4
1.74	2960.86				1.74	1841.34
1.745	2932.22				1.745	1842.34
1.75	2898.58				1.75	1844.05
1.755	2864.89				1.755	1844.83
1.76	2838.55				1.76	1846.9
1.765	2813.61				1.765	1851.14
1.77	2785.8				1.77	1857.58
1.775	2759.18				1.775	1863.92
1.78	2735.45				1.78	1870.89
1.785	2712.18				1.785	1877.16
1.79	2691.46				1.79	1882.33
1.795	2673.69				1.795	1886.55
1.8	2657.02				1.8	1891.3
1.805	2642.12				1.805	1895.99
1.81	2626.64				1.81	1899.31
1.815	2612.48				1.815	1902.76
1.82	2600.87				1.82	1907.16
1.825	2589.65				1.825	1913.37
1.83	2578.25				1.83	1923.6
1.835	2565.41				1.835	1934.34
1.84	2556.24				1.84	1942.43
1.845	2549.07				1.845	1949.73
1.85	2542.37				1.85	1958.27
1.855	2535.01				1.855	1966.46
1.86	2528.11				1.86	1975.24
1.865	2520.94				1.865	1985.63
1.87	2513.53				1.87	1994.87
1.875	2504.64				1.875	2001.72
1.88	2494.45				1.88	2007.46
1.885	2481.61				1.885	2012.63
1.89	2469.82				1.89	2020.47
1.895	2458.51				1.895	2028.8
1.9	2448.02				1.9	2037.54
1.905	2437.22				1.905	2047.12
1.91	2426.81				1.91	2058.93
1.915	2417.08				1.915	2071.18
1.92	2407.08				1.92	2079.84
1.925	2395.2				1.925	2086.34
1.93	2383.18				1.93	2093.13
1.935	2372.55				1.935	2103.86
1.94	2363.68				1.94	2117.87
1.945	2357.51				1.945	2130.26
1.95	2351.57				1.95	2138.3
1.955	2345.82				1.955	2146.74
1.96	2339.02				1.96	2156.59
1.965	2332.25				1.965	2166.58
1.97	2327.25				1.97	2176.68
1.975	2320.78				1.975	2186.07
1.98	2314.58				1.98	2193.41
1.985	2310.35				1.985	2200.35
1.99	2309.04				1.99	2207.26
1.995	2308.43				1.995	2215.19
2	2307.32				2	2224.48
2.005	2309.05				2.005	2235.19
2.01	2315.48				2.01	2242.51
2.015	2323.55				2.015	2250.36
2.02	2331.53				2.02	2257.77
2.025	2334.52				2.025	2262.92
2.03	2331.31				2.03	2269.02
2.035	2322.29				2.035	2277.52
2.04	2308.6				2.04	2287.74
2.045	2290.59				2.045	2295.55
2.05	2282.41				2.05	2300.24
2.055	2278.07				2.055	2301.95
2.06	2274.75				2.06	2303.08
2.065	2272.48				2.065	2306.01
2.07	2271.3				2.07	2311.65
2.075	2270.2				2.075	2317.71
2.08	2269.51				2.08	2320.64
2.085	2268.63				2.085	2321.94
2.09	2267.05				2.09	2322.61
2.095	2267.12				2.095	2323.87
2.1	2270.12				2.1	2323.23
2.105	2275.45				2.105	2320.66
2.11	2278.2				2.11	2317.76
2.115	2277.48				2.115	2315.82
2.12	2276.59				2.12	2313.65
2.125	2278.51				2.125	2311.28
2.13	2283.34				2.13	2308.74
2.135	2288.84				2.135	2306.78
2.14	2290.96				2.14	2306.59
2.145	2289.59				2.145	2306.55
2.15	2288.89				2.15	2306.17
2.155	2290.14				2.155	2302.93
2.16	2292.65				2.16	2296.89
2.165	2294.47				2.165	2292.14
2.17	2296.19				2.17	2288.34
2.175	2298.69				2.175	2283.94
2.18	2300.93				2.18	2278.7
2.185	2302.18				2.185	2273.2
2.19	2302.59				2.19	2267.78
2.195	2302.05				2.195	2261.72
2.2	2300.16				2.2	2254.32
2.205	2296.45				2.205	2245.83
2.21	2292.8				2.21	2238.46
2.215	2290.31				2.215	2231.29
2.22	2289.08				2.22	2224.14
2.225	2289.1				2.225	2216.6
2.23	2289.12				2.23	2209.81
2.235	2288.04				2.235	2204.3
2.24	2287				2.24	2197.71
2.245	2287				2.245	2187.7
2.25	2290				2.25	2175.01
2.255	2293.61				2.255	2164.3
2.26	2294.58				2.26	2157.22
2.265	2292.95				2.265	2150.14
2.27	2289.55				2.27	2142.24
2.275	2285.59				2.275	2130.66
2.28	2281.01				2.28	2117.52
2.285	2276.69				2.285	2104.06
2.29	2274.42				2.29	2092.36
2.295	2273.57				2.295	2082.36
2.3	2271.28				2.3	2074.11
2.305	2267.52				2.305	2065.23
2.31	2264.31				2.31	2055.58
2.315	2261.51				2.315	2046.45
2.32	2258.92				2.32	2036.41
2.325	2254.66				2.325	2025.81
2.33	2249.88				2.33	2016.48
2.335	2247.24				2.335	2006.98
2.34	2244.24				2.34	1996.41
2.345	2240.18				2.345	1984.42
2.35	2235.13				2.35	1974.6
2.355	2227.95				2.355	1967.06
2.36	2219.65				2.36	1961.17
2.365	2212.39				2.365	1955.16
2.37	2206.49				2.37	1948.08
2.375	2199.81				2.375	1938.9
2.38	2192.24				2.38	1928.58
2.385	2182.42				2.385	1917.52
2.39	2173.05				2.39	1908.87
2.395	2165.74				2.395	1900.47
2.4	2160.82				2.4	1891.4
2.405	2156.76				2.405	1882.3
2.41	2152.04				2.41	1875.6
2.415	2146.37				2.415	1871.53
2.42	2140.51				2.42	1865.87
2.425	2131.87				2.425	1858.76
2.43	2124.55				2.43	1851.47
2.435	2118.58				2.435	1844.48
2.44	2110.84				2.44	1838.05
2.445	2103.84				2.445	1832.42
2.45	2098.17				2.45	1826.89
2.455	2089.83				2.455	1821.25
2.46	2081.14				2.46	1814.94
2.465	2071.86				2.465	1810.31
2.47	2062.94				2.47	1806.17
2.475	2054.83				2.475	1801.83
2.48	2047.27				2.48	1797.83
2.485	2041.49				2.485	1793.78
2.49	2035.3				2.49	1789.98
2.495	2028.35				2.495	1787.1
2.5	2019.93				2.5	1783.66
2.505	2009				2.505	1780.45
2.51	1999.06				2.51	1778.28
2.515	1991.69				2.515	1775.33
2.52	1982.18				2.52	1770.66
2.525	1972.01				2.525	1764.89
2.53	1961.47				2.53	1759.67
2.535	1953.89				2.535	1756.84
2.54	1948.81				2.54	1756.08
2.545	1944.77				2.545	1756.53
2.55	1940.13				2.55	1755.55
2.555	1934.82				2.555	1752.64
2.56	1928.8				2.56	1749.01
2.565	1921.92				2.565	1745.62
2.57	1915.02				2.57	1742.9
2.575	1909				2.575	1739.25
2.58	1903.54				2.58	1735.36
2.585	1897.77				2.585	1732.23
2.59	1893.41				2.59	1730.65
2.595	1892.77				2.595	1728.84
2.6	1892.72				2.6	1727.7
2.605	1890.92				2.605	1726.87
2.61	1885.69				2.61	1726.96
2.615	1877.7				2.615	1726.14
2.62	1870.1				2.62	1726
2.625	1865.24				2.625	1727.17
2.63	1861.08				2.63	1728.49
2.635	1856.71				2.635	1728.64
2.64	1851.19				2.64	1728.92
2.645	1845.27				2.645	1728.67
2.65	1839.17				2.65	1727.55
2.655	1832.69				2.655	1726.98
2.66	1825.87				2.66	1725.98
2.665	1820.95				2.665	1727.58
2.67	1817.17				2.67	1730.98
2.675	1814.17				2.675	1732.53
2.68	1812.12				2.68	1732.42
2.685	1809.95				2.685	1732.34
2.69	1807.81				2.69	1731.13
2.695	1805.77				2.695	1728.48
2.7	1804.34				2.7	1726.77
2.705	1803.84				2.705	1726.18
2.71	1806.33				2.71	1726.05
2.715	1807.72				2.715	1725.22
2.72	1807.29				2.72	1723.41
2.725	1803.42				2.725	1722.77
2.73	1800.62				2.73	1723.23
2.735	1798.59				2.735	1723.17
2.74	1797.31				2.74	1723.12
2.745	1796.34				2.745	1722.86
2.75	1794.22				2.75	1721.75
2.755	1793.62				2.755	1720.53
