# Supplementary material for: An architectural role of specific RNA–RNA interactions in oskar granules
Source: Nat Cell Biol. 2024 Oct 1;26(11):1934–42. doi: 10.1038/s41556-024-01519-3 (PMC11567897; doi:10.1038/s41556-024-01519-3)
Supplement: Supplementary file 9 — Statistical source data. [file 41556_2024_1519_MOESM9_ESM.xlsx]

## Sheet: Sheet1
	Fig. 3a									Fig. 3b
		Ct	del Ct	RNA fold change	Bru band intensity	RNA normalized	Fold change			Line profile
	WT 359	8.2218	0	1	19705.3	19705.3	1			WT 359					UU 359
	UU 359	7.31099	-0.910802	1.88009	20816.4	11072	0.56188			Distance_(cm)	no Bruno (Gray_Value)	500nM Bruno-EGFP (gray value)			Distance_(cm)	no Bruno (Gray_Value)	500nM Bruno-EGFP (gray value)
										0	964.28	996			0	1148.25	1288.03
	WT 359	9.74697	0	1	9288.02	9288.02	1			0.005	965.011	996.559			0.005	1148.15	1289.71
	UU 359	6.99527	-2.75169	6.73507	18980.5	2818.15	0.303418			0.01	968.065	998.075			0.01	1148.74	1291.64
										0.015	971.032	1000.28			0.015	1147.13	1292.91
	WT 359	5.93147	0	1	21104	21104	1			0.02	972.484	998.914			0.02	1145.96	1291.49
	UU 359	5.34362	-0.587846	1.503	14805.3	9850.48	0.46676			0.025	971.333	994.871			0.025	1145.98	1292.29
										0.03	972.484	992.688			0.03	1146.99	1293.02
	WT 359	14.8044	0	1	7541.87	7541.87	1			0.035	974.538	994.065			0.035	1147.96	1294.25
	UU 359	13.2649	-1.53952	2.90698	6323.34	2172.97	0.28812			0.04	975.28	994.194			0.04	1148.28	1293.01
										0.045	974.387	992.849			0.045	1148.53	1291.54
	WT 359	16.885	0	1	7204.41	7204.41	1			0.05	972.699	992.118			0.05	1149.58	1289.49
	UU 359	13.2707	-1.53374	2.89535	7601.99	2625.58	0.364441			0.055	971.021	993.979			0.055	1151.69	1287.84
										0.06	971.011	998.398			0.06	1153.12	1285.53
										0.065	970.613	1000.08			0.065	1154.29	1280.38
										0.07	969.849	1001.45			0.07	1155.37	1277.92
	Fig. 3a qPCR data									0.075	969.484	1003.7			0.075	1155.74	1273.72
										0.08	971.183	1006.25			0.08	1157.42	1270.14
		target	Cт	mean Cт	del Cт	Fold change				0.085	971.29	1007.16			0.085	1160.87	1263.19
	WT 359	oskar 359	5.97583	5.93147	0	1				0.09	971.344	1008.04			0.09	1165.98	1257.29
	WT 359	oskar 359	5.88711							0.095	973.43	1008.92			0.095	1168.92	1252.24
	WT 359	oskar 359	6.98819							0.1	973.806	1009.24			0.1	1171.21	1247.37
	UU 359	oskar 359	5.39735	5.34362	-0.587846	1.503				0.105	974.462	1008.92			0.105	1172.13	1241.58
	UU 359	oskar 359	5.21737							0.11	974.011	1007.83			0.11	1174.44	1234.75
	UU 359	oskar 359	5.41615							0.115	974.021	1009.67			0.115	1178.74	1227.91
										0.12	974.398	1013.48			0.12	1181.88	1221.53
	WT 359	osk359	8.24862	8.22179	0	1				0.125	974.613	1016.97			0.125	1185.59	1213.68
	WT 359	osk359	8.37111							0.13	976.237	1019.81			0.13	1190.09	1204.44
	WT 359	osk359	8.04565							0.135	976.86	1020.25			0.135	1196.19	1198.76
	UU 359	osk359	7.15693	7.31099	-0.910802	1.88009				0.14	976.161	1020.74			0.14	1201.73	1193.85
	UU 359	osk359	7.32698							0.145	973.72	1020.48			0.145	1208.66	1189.95
	UU 359	osk359	7.44906							0.15	972.204	1018.45			0.15	1216.95	1185.73
										0.155	973.054	1018.32			0.155	1226.46	1181.54
	WT 359	osk359	9.87567	9.74697	0	1				0.16	975.247	1018.41			0.16	1236.83	1177.53
	WT 359	osk359	9.6127							0.165	976.946	1016.33			0.165	1246.62	1173.27
	WT 359	osk359	9.75254							0.17	977.656	1014.05			0.17	1257.64	1167.71
	UU 359	osk359	6.84321	6.99527	-2.75169	6.73507				0.175	977.591	1012.14			0.175	1267.68	1161.96
	UU 359	osk359	7.28518							0.18	976.903	1011.32			0.18	1277.31	1158.74
	UU 359	osk359	6.85743							0.185	977.333	1009.13			0.185	1287.54	1156.71
										0.19	978.032	1008.69			0.19	1298.51	1155.37
	WT 359	osk359	14.9756	14.8044	0	1				0.195	977.828	1009.04			0.195	1316.19	1152.67
	WT 359	osk359	15.0239							0.2	977.828	1010.22			0.2	1334.2	1148.99
	WT 359	osk359	14.7559							0.205	980.258	1011.92			0.205	1351.98	1146.84
	WT 359	osk359	14.8922							0.21	982.591	1011.97			0.21	1371.26	1146.74
	WT 359	osk359	14.3746							0.215	984.742	1008.62			0.215	1388.82	1147.68
	WT 359	osk359	16.724							0.22	985.204	1006.69			0.22	1413.32	1148.95
	UU 359	osk359	13.402	13.2649	-1.53952	2.90698				0.225	987.086	1007.73			0.225	1435.18	1148.95
	UU 359	osk359	13.312							0.23	988.237	1009.13			0.23	1464.24	1147.99
	UU 359	osk359	13.7719							0.235	988.505	1009.43			0.235	1498.18	1146.63
	UU 359	osk359	16.0012							0.24	988.398	1008.59			0.24	1536.45	1147.46
	UU 359	osk359	13.0261							0.245	988.613	1008.98			0.245	1576.79	1148.36
	UU 359	osk359	12.8126							0.25	987.677	1010.73			0.25	1615.57	1149.95
										0.255	987.28	1012.5			0.255	1688.04	1149.72
	WT 359	osk359	14.9756	14.8044	0	1				0.26	987.086	1012.83			0.26	1749.1	1150.15
	WT 359	osk359	15.0239							0.265	988.925	1015.86			0.265	1841.59	1150.42
	WT 359	osk359	14.7559							0.27	991.86	1019.15			0.27	1957.29	1151.1
	WT 359	osk359	14.8922							0.275	994.269	1021.63			0.275	2073.29	1152.82
	WT 359	osk359	14.3746							0.28	994.172	1027.6			0.28	2229.87	1156.07
	WT 359	osk359	16.724							0.285	995.011	1037.7			0.285	2446.24	1160.31
	UU 359	osk359	13.2273	13.2707	-1.53374	2.89535				0.29	996	1050.12			0.29	2646.72	1166.13
	UU 359	osk359	13.2809							0.295	997.613	1059.66			0.295	2950.14	1170.16
	UU 359	osk359	13.5652							0.3	999.269	1070.53			0.3	3217.14	1173.64
	UU 359	osk359	13.2302							0.305	999.796	1090.09			0.305	3646.82	1176.18
	UU 359	osk359	12.1007							0.31	999.957	1107.71			0.31	3972.64	1178.16
	UU 359	osk359	13.0499							0.315	1000.18	1127.79			0.315	4341.1	1183.73
										0.32	1003.64	1155.15			0.32	4882.96	1188.67
										0.325	1011.48	1179.46			0.325	5427.8	1192.51
										0.33	1018.75	1201.48			0.33	5847.65	1194.52
										0.335	1023.3	1231.83			0.335	6396.93	1196.09
										0.34	1026.37	1259.62			0.34	6814.97	1199.34
										0.345	1027.95	1307.02			0.345	7349.23	1202.58
										0.35	1030.72	1332.48			0.35	7682.3	1205.14
										0.355	1033.74	1354.82			0.355	7947.71	1207.81
										0.36	1038.54	1372.1			0.36	8048.4	1209.27
										0.365	1046.08	1382.08			0.365	8097.33	1211.98
										0.37	1055.12	1380.89			0.37	8109.24	1214.4
										0.375	1062.61	1380.71			0.375	8106.77	1214.66
										0.38	1068.95	1378.11			0.38	8075.93	1212.52
										0.385	1076.28	1373.93			0.385	8012.72	1209.91
										0.39	1085.52	1375.03			0.39	7905.58	1208.87
										0.395	1097.48	1377.81			0.395	7749.24	1209.73
										0.4	1112.76	1362.38			0.4	7459.93	1210.47
										0.405	1129.16	1339.91			0.405	6908.59	1210.75
										0.41	1140.56	1315.04			0.41	6321.02	1210.55
										0.415	1154.64	1284.08			0.415	5934.35	1208.73
										0.42	1171.76	1244.02			0.42	5476.81	1205.7
										0.425	1197.02	1214.26			0.425	4878.57	1204.81
										0.43	1216.7	1184.02			0.43	4485.58	1205.69
										0.435	1256.56	1156.71			0.435	3923.26	1208.89
										0.44	1292.12	1130.84			0.44	3522.7	1214.48
										0.445	1324.81	1107.92			0.445	3215.77	1223.8
										0.45	1362.37	1079.32			0.45	2896.55	1234.2
										0.455	1415.99	1060.17			0.455	2577.45	1244.3
										0.46	1464.67	1045.15			0.46	2322.16	1256.17
										0.465	1510.85	1038.43			0.465	2157.95	1270.72
										0.47	1556.02	1031.58			0.47	2002.44	1286.58
										0.475	1626.08	1024.24			0.475	1850.97	1306.72
										0.48	1696.38	1017.18			0.48	1719.16	1334.66
										0.485	1759.32	1011.99			0.485	1615.39	1366.63
										0.49	1812.98	1010.58			0.49	1559.26	1405.51
										0.495	1877.71	1009.41			0.495	1511.93	1444.56
										0.5	1932.67	1007.45			0.5	1465.87	1489.47
										0.505	1980.02	1006.9			0.505	1428.37	1547.66
										0.51	2040.3	1005.82			0.51	1403.98	1603.89
										0.515	2080.19	1002.59			0.515	1385.69	1655.02
										0.52	2116.77	1000.12			0.52	1373.2	1736.98
										0.525	2141.39	998.935			0.525	1366.4	1804.23
										0.53	2148.81	1000.16			0.53	1360.86	1890.43
										0.535	2154.84	1003.31			0.535	1359.71	1950.93
										0.54	2150.07	1005.36			0.54	1358.53	2032.95
										0.545	2139.46	1003.98			0.545	1359.8	2090.32
										0.55	2119.42	999.613			0.55	1364.76	2145.84
										0.555	2093.89	993.989			0.555	1375.61	2186.45
										0.56	2061.31	991.624			0.56	1384.31	2226.16
										0.565	2023.05	992.505			0.565	1391.29	2241.91
										0.57	1960.41	994.075			0.57	1396.85	2249.87
										0.575	1918.93	997.935			0.575	1404.9	2252.89
										0.58	1862.58	999.882			0.58	1412.19	2249.28
										0.585	1812.84	1001.19			0.585	1419.91	2244.38
										0.59	1745.42	1000.76			0.59	1434.93	2232.19
										0.595	1683.52	998.462			0.595	1448.75	2213.28
										0.6	1622.17	996.247			0.6	1458.03	2189.04
										0.605	1578.28	994.688			0.605	1470.1	2152.81
										0.61	1526.9	993.613			0.61	1485.19	2096.3
										0.615	1494.37	992.72			0.615	1502.45	2012.81
										0.62	1466.08	991.323			0.62	1521.64	1916.67
										0.625	1434.95	991.624			0.625	1543.36	1835.51
										0.63	1411.15	990.215			0.63	1564.16	1740.8
										0.635	1394.7	989.419			0.635	1584.73	1669.11
										0.64	1382.88	988.527			0.64	1601.26	1585.17
										0.645	1373.75	986.71			0.645	1618.77	1525.15
										0.65	1360.99	984.366			0.65	1639.3	1463.62
										0.655	1354.43	981.14			0.655	1656	1406.16
										0.66	1350.75	978.043			0.66	1672.84	1356.32
										0.665	1354.79	976.301			0.665	1692.11	1318.3
										0.67	1360.99	976.161			0.67	1712.53	1268.37
										0.675	1364.7	977.129			0.675	1727.99	1240.56
										0.68	1368.27	977.258			0.68	1740.1	1222.26
										0.685	1372.23	975.495			0.685	1755.21	1196.3
										0.69	1379.09	973.645			0.69	1770.11	1177.86
										0.695	1390.05	972.527			0.695	1784.11	1159.54
										0.7	1398.44	972.355			0.7	1797.84	1144
										0.705	1406.84	970.817			0.705	1810.93	1129.96
										0.71	1412.19	969.462			0.71	1821.19	1121.15
										0.715	1420.69	968.677			0.715	1831.74	1118.09
										0.72	1433.21	968.86			0.72	1842.54	1114.9
										0.725	1444.47	968.667			0.725	1855.53	1109.56
										0.73	1451.38	966.161			0.73	1867.31	1104.01
										0.735	1459.3	965.14			0.735	1876.6	1101.69
										0.74	1464.58	966.247			0.74	1886.33	1100.24
										0.745	1473.7	966.452			0.745	1899.59	1098.43
										0.75	1478.59	968.29			0.75	1910.71	1095.99
										0.755	1479.04	968.204			0.755	1920.32	1094
										0.76	1480.95	965.516			0.76	1930.13	1094.47
										0.765	1480.56	962.957			0.765	1940.2	1095.82
										0.77	1474.81	960.968			0.77	1950.52	1096.76
										0.775	1471.01	960.71			0.775	1960.85	1094.75
										0.78	1465.95	961.559			0.78	1970.73	1091.69
										0.785	1460.37	962.71			0.785	1978.92	1090.4
										0.79	1456.15	963.376			0.79	1989.15	1090.41
										0.795	1447.27	963.591			0.795	2001.37	1091.38
										0.8	1441.62	968.484			0.8	2020.71	1089.77
										0.805	1439.69	974.71			0.805	2041.15	1089.62
										0.81	1435.74	982.258			0.81	2069.6	1088.93
										0.815	1429.83	988.258			0.815	2099.49	1089.16
										0.82	1423.72	992.806			0.82	2137.51	1089.8
										0.825	1416.42	1001.25			0.825	2181.36	1090.39
										0.83	1409.2	1010.81			0.83	2237.45	1091.46
										0.835	1400.95	1016.18			0.835	2292.9	1091
										0.84	1397.58	1023.75			0.84	2352.82	1091.29
										0.845	1397.96	1029.05			0.845	2442.85	1092.34
										0.85	1401.59	1033.73			0.85	2533.59	1093.18
										0.855	1406.56	1039.38			0.855	2645.36	1093.46
										0.86	1411.42	1047.32			0.86	2767.69	1094.75
										0.865	1418.8	1054.25			0.865	2906.48	1097.26
										0.87	1427.57	1061.07			0.87	3063	1099.62
										0.875	1438.68	1068.02			0.875	3262.87	1100.99
										0.88	1452.15	1069.34			0.88	3450.07	1100.38
										0.885	1462.21	1066.08			0.885	3672.93	1099.44
										0.89	1475.87	1061.51			0.89	3890.72	1099.54
										0.895	1490.64	1058.41			0.895	4152.16	1099.93
										0.9	1511.95	1056.05			0.9	4357.61	1099.92
										0.905	1543.72	1052.73			0.905	4623.7	1098.92
										0.91	1579.41	1045.99			0.91	4803.13	1097.75
										0.915	1618.21	1038.05			0.915	4928.3	1098.16
										0.92	1658.96	1030.43			0.92	4993.69	1098.33
										0.925	1712.96	1024			0.925	5025.73	1097.1
										0.93	1769.14	1019.55			0.93	5039.1	1096.51
										0.935	1834.47	1014.67			0.935	5038.49	1096.84
										0.94	1907.2	1009.45			0.94	5020.77	1097.42
										0.945	2018.87	1001.55			0.945	4988.81	1098.32
										0.95	2126.61	993.28			0.95	4925.75	1098.59
										0.955	2226.75	987.473			0.955	4825.47	1098.73
										0.96	2347.72	982.527			0.96	4665.99	1097.04
										0.965	2512.14	979.505			0.965	4429.46	1097.17
										0.97	2731.97	976.785			0.97	4022.56	1096.28
										0.975	2926.33	974.398			0.975	3697.81	1096.97
										0.98	3138.13	969.054			0.98	3384.16	1097.51
										0.985	3342.4	964.387			0.985	3088.48	1098.61
										0.99	3603.76	957.763			0.99	2798.25	1099.6
										0.995	3887.1	955.624			0.995	2507.14	1099.68
										1	4128.4	954.344			1	2311.07	1100.36
										1.005	4441.86	951.979			1.005	2065.17	1102.12
										1.01	4711.75	950.849			1.01	1878.86	1104.83
										1.015	4928.91	951.43			1.015	1761.26	1108.75
										1.02	5203.99	953.118			1.02	1585.7	1114.16
										1.025	5360.95	953.032			1.025	1475.01	1119.57
										1.03	5562.11	950.581			1.03	1375.84	1124.53
										1.035	5659.72	949.935			1.035	1314.42	1130.42
										1.04	5750.73	951.054			1.04	1254.25	1137.08
										1.045	5810.81	950.817			1.045	1218.44	1142.09
										1.05	5834.42	950.312			1.05	1187.75	1147.54
										1.055	5823.22	950.323			1.055	1164.09	1153.04
										1.06	5785.71	953.021			1.06	1149.45	1160.81
										1.065	5706.4	954.323			1.065	1136.61	1165.07
										1.07	5586.71	955			1.07	1127.37	1168.6
										1.075	5439.11	955.903			1.075	1122.55	1171.8
										1.08	5247.01	954.355			1.08	1118.86	1174.41
										1.085	5077.94	951.86			1.085	1112.38	1175.19
										1.09	4808.97	949.677			1.09	1107.63	1174.99
										1.095	4612.33	951.28			1.095	1105.74	1173.02
										1.1	4370.26	954.71			1.1	1107.55	1169.02
										1.105	4135.81	956.097			1.105	1111.21	1164.74
										1.11	3925.93	957.505			1.11	1112.84	1160.68
										1.115	3647.98	960.699			1.115	1113.17	1155.83
										1.12	3320.3	960.989			1.12	1114.2	1148.1
										1.125	3114.97	961.839			1.125	1116.72	1138.55
										1.13	2907.15	960.882			1.13	1119.17	1127.54
										1.135	2688.9	958.914			1.135	1119.61	1117.99
										1.14	2447.52	958.344			1.14	1121.38	1108.96
										1.145	2337.61	959.742			1.145	1121.46	1098.12
										1.15	2208.02	961.333			1.15	1119.81	1089.07
										1.155	2102.45	962.441			1.155	1118.1	1081.34
										1.16	1992	962.957			1.16	1117.43	1074.25
										1.165	1878.55	963.892			1.165	1117.58	1066.18
										1.17	1784.16	964.021			1.17	1116.21	1061.7
										1.175	1711.7	964.183			1.175	1113.82	1056.28
										1.18	1643.38	965.129			1.18	1114.76	1051.54
										1.185	1598.88	966.527			1.185	1119.05	1049.13
										1.19	1560.07	968.935			1.19	1123.15	1047.38
										1.195	1520.66	969.785			1.195	1126.92	1042.3
										1.2	1495.17	972.849			1.2	1128.41	1035.77
										1.205	1474.38	976.441			1.205	1129.53	1031.36
										1.21	1459.31	978.763			1.21	1129.46	1031.44
										1.215	1449.18	978.613			1.215	1131.86	1033.1
										1.22	1438.84	977.624			1.22	1135.47	1034.8
										1.225	1431.61	981.161			1.225	1137.66	1033.45
										1.23	1425.52	986.849			1.23	1136.85	1031.92
										1.235	1416.53	992.495			1.235	1135.9	1029.56
										1.24	1409.13	996.462			1.24	1136.12	1029.33
										1.245	1402.04	999.172			1.245	1137.84	1029.45
										1.25	1396.56	1002.16			1.25	1143.37	1030.09
										1.255	1390.53	1006.3			1.255	1150.27	1030.02
										1.26	1389.07	1009.27			1.26	1158.58	1031.81
										1.265	1390.4	1010.82			1.265	1166.52	1034.59
										1.27	1388.68	1013.1			1.27	1176.77	1033.82
										1.275	1386.26	1017.37			1.275	1184.85	1031.29
										1.28	1385.33	1022.75			1.28	1195.56	1031.32
										1.285	1382.42	1025.55			1.285	1206.13	1034.51
										1.29	1378.07	1029.92			1.29	1216.86	1038.36
										1.295	1372.91	1037.11			1.295	1228.4	1039.32
										1.3	1369.61	1039.61			1.3	1242.41	1038.82
										1.305	1370.42	1043.98			1.305	1250.09	1039.27
										1.31	1370.95	1046.53			1.31	1253.8	1040.12
										1.315	1370.79	1049.42			1.315	1257.3	1039.54
										1.32	1369.21	1052.13			1.32	1259.12	1037.63
										1.325	1367.31	1053.99			1.325	1254.71	1037.26
										1.33	1367.29	1056.95			1.33	1252.28	1038.63
										1.335	1371.01	1063.44			1.335	1246.51	1041.68
										1.34	1375.19	1070.02			1.34	1240.1	1043.37
										1.345	1380.68	1075.46			1.345	1233.23	1044.29
										1.35	1386.83	1081.57			1.35	1218.75	1044.45
										1.355	1391.42	1086.82			1.355	1200.79	1045.81
										1.36	1401.09	1089.64			1.36	1181.3	1046.61
										1.365	1416.08	1093.49			1.365	1161.52	1047.76
										1.37	1429.48	1097.4			1.37	1143.52	1049.38
										1.375	1439.9	1101.26			1.375	1125.08	1050.97
										1.38	1452.47	1104.54			1.38	1110.47	1051.07
										1.385	1469.29	1105.73			1.385	1095.33	1050.7
										1.39	1491.37	1106.42			1.39	1080.09	1050.54
										1.395	1513.41	1106.9			1.395	1065.92	1052.18
										1.4	1535.46	1109.52			1.4	1053.77	1055.44
										1.405	1558.2	1111.15			1.405	1045.25	1059.58
										1.41	1590.97	1115.26			1.41	1040.17	1064.26
										1.415	1620.27	1121.31			1.415	1036.12	1067.61
										1.42	1652.25	1125.12			1.42	1034.12	1068.7
										1.425	1684.15	1125.63			1.425	1032.55	1071.97
										1.43	1713.73	1125.31			1.43	1031.73	1079.74
										1.435	1745.48	1127			1.435	1030.68	1088.77
										1.44	1770.98	1129.05			1.44	1031.03	1094.01
										1.445	1797.3	1129.92			1.445	1029.8	1095.71
										1.45	1821.76	1131.71			1.45	1029.58	1100.18
										1.455	1840.37	1134.53			1.455	1030.8	1109.11
										1.46	1851.98	1135.72			1.46	1032.74	1121.03
										1.465	1860.67	1135.11			1.465	1034.58	1129.63
										1.47	1867.23	1133.72			1.47	1036.68	1136.18
										1.475	1866.69	1132.96			1.475	1037.87	1143.63
										1.48	1862.19	1131.47			1.48	1039.96	1153.67
										1.485	1854.96	1127.85			1.485	1043.85	1163.57
										1.49	1849.1	1124.82			1.49	1046.73	1174.55
										1.495	1834.51	1119.88			1.495	1048.17	1184.55
										1.5	1815.32	1115.19			1.5	1051.41	1196.41
										1.505	1792.52	1112.07			1.505	1055.08	1210.81
										1.51	1775.56	1107.49			1.51	1058.12	1222.87
										1.515	1759.76	1105.05			1.515	1057.55	1232.87
										1.52	1744.16	1099.56			1.52	1055.95	1242.67
										1.525	1725.64	1093.07			1.525	1055.43	1256.42
										1.53	1708.07	1085.33			1.53	1057.48	1272.05
										1.535	1696.74	1082.4			1.535	1059.47	1286.47
										1.54	1693.03	1080.45			1.54	1061.68	1300.89
										1.545	1685.66	1076.62			1.545	1065.37	1315.55
										1.55	1680.96	1072.9			1.55	1066.55	1328.29
										1.555	1675.61	1069.43			1.555	1066.82	1337.26
										1.56	1673.41	1066.99			1.56	1069.43	1348.47
										1.565	1675.13	1064.03			1.565	1073.08	1356.7
										1.57	1678.93	1061.34			1.57	1074.56	1365.83
										1.575	1679.54	1057.99			1.575	1076.08	1373.04
										1.58	1676.92	1055.05			1.58	1079.58	1378.7
										1.585	1676.04	1051.98			1.585	1084.67	1386.2
										1.59	1679.1	1050.82			1.59	1089.44	1394.3
										1.595	1684.18	1051.32			1.595	1092.64	1401.04
										1.6	1692.26	1050.39			1.6	1093.64	1405.15
										1.605	1701.74	1048.17			1.605	1094.83	1405.66
										1.61	1709.91	1046.73			1.61	1094.3	1406.36
										1.615	1721.41	1045.59			1.615	1093	1406.38
										1.62	1733.62	1046.07			1.62	1089.12	1408.34
										1.625	1748.92	1045.4			1.625	1084.11	1412.08
										1.63	1762.25	1044.95			1.63	1078.02	1414.33
										1.635	1780	1045.54			1.635	1069.75	1414.18
										1.64	1798.91	1046.47			1.64	1059.2	1410.6
										1.645	1824.32	1046.01			1.645	1049.83	1407.7
										1.65	1849.17	1045.7			1.65	1040.84	1404.3
										1.655	1885.41	1047.36			1.655	1033.62	1402.14
										1.66	1922.54	1049.49			1.66	1025.76	1399.28
										1.665	1956.74	1048.05			1.665	1018.04	1397.71
										1.67	1988.4	1048.08			1.67	1007.24	1394.26
										1.675	2035.88	1049.26			1.675	996.871	1389.96
										1.68	2073.73	1053			1.68	984.645	1385.3
										1.685	2122.62	1055.66			1.685	978.086	1378.43
										1.69	2164.97	1059.31			1.69	972.591	1371.12
										1.695	2194.47	1065.32			1.695	967.559	1364.45
										1.7	2220.97	1069.82			1.7	961.258	1357.08
										1.705	2245.3	1075.19			1.705	956.817	1346.79
										1.71	2264.46	1076.03			1.71	953.14	1339.26
										1.715	2273.97	1078.23			1.715	951.452	1334.25
										1.72	2281.51	1080.54			1.72	951.054	1331.37
										1.725	2287.32	1079.71			1.725	951.656	1326.81
										1.73	2283.88	1083.71			1.73	950.344	1323
										1.735	2271.09	1088.2			1.735	949.763	1319.79
										1.74	2242.24	1093.87			1.74	949.817	1317.3
										1.745	2214.98	1099.27			1.745	950.495	1316.17
										1.75	2173.62	1102.23			1.75	950.634	1313.34
										1.755	2136.55	1104.41			1.755	947.419	1312.05
										1.76	2092.91	1103.87			1.76	944.839	1309.8
										1.765	2049.73	1105.26			1.765	944.484	1307.71
										1.77	1989.03	1105.79			1.77	947.011	1305.76
										1.775	1943.49	1107.13			1.775	947.806	1304.86
										1.78	1880.23	1108.72			1.78	947.57	1305.71
										1.785	1827.43	1112.01			1.785	947.538	1306.53
										1.79	1761.87	1116.83			1.79	947.075	1307.02
										1.795	1714.27	1122.41			1.795	947.989	1305.88
										1.8	1660.02	1128.71			1.8	947.118	1305.32
										1.805	1624.72	1134.7			1.805	946.183	1307.85
										1.81	1583.23	1139.31			1.81	946.376	1312.26
										1.815	1547.28	1144.36			1.815	946.763	1313.79
										1.82	1509.01	1146.63			1.82	947.774	1313.86
										1.825	1483.73	1149.7			1.825	947.215	1314.41
										1.83	1458.71	1152.83			1.83	946.409	1316.02
										1.835	1433.17	1158.66			1.835	946.269	1319.49
										1.84	1413.84	1166.77			1.84	946.237	1324.95
										1.845	1391.9	1175.69			1.845	945.344	1328.98
										1.85	1370.6	1180.67			1.85	946.548	1332.44
										1.855	1357.81	1183.77			1.855	947.656	1335.07
										1.86	1349.49	1186.49			1.86	946.688	1337.39
										1.865	1339.74	1189.11			1.865	945.021	1338.86
										1.87	1333.54	1193.76			1.87	944.677	1340.87
										1.875	1330.08	1197.69			1.875	944.215	1342.24
										1.88	1326.04	1200.92			1.88	942.505	1344.32
										1.885	1321.13	1204.15			1.885	940.075	1347.23
										1.89	1316.91	1207.4			1.89	936.473	1352.47
										1.895	1314.54	1213.79			1.895	934.183	1359.68
										1.9	1315.21	1219.6			1.9	932.183	1365.48
										1.905	1318.02	1223.66			1.905	931.097	1372.09
										1.91	1321.2	1227.8			1.91	930.86	1380.86
										1.915	1323.49	1231.89			1.915	932.495	1393.24
										1.92	1326.81	1235.74			1.92	934.161	1405.47
										1.925	1332.81	1241.41			1.925	934.548	1414.66
										1.93	1338.81	1248.24			1.93	935.183	1422.07
										1.935	1345.64	1254.62			1.935	935.559	1428.71
										1.94	1355.34	1259.66			1.94	936.366	1437.54
										1.945	1367.99	1261.86			1.945	935.688	1449.18
										1.95	1376.16	1261.64			1.95	932.613	1457.77
										1.955	1384.2	1261.97			1.955	929.828	1467.53
										1.96	1391.39	1262.54			1.96	929.731	1474.67
										1.965	1393.62	1263.44			1.965	928.323	1480.82
										1.97	1397.2	1265.1			1.97	929.398	1488.28
										1.975	1403.87	1265.28			1.975	928.817	1497.29
										1.98	1412.04	1265.14			1.98	928.409	1508.28
										1.985	1419	1266.31			1.985	928.226	1518.36
										1.99	1429.99	1267.28			1.99	928.979	1526.51
										1.995	1438.04	1267.1			1.995	930	1535.71
										2	1441.18	1264.95			2	932.172	1548.03
										2.005	1445.24	1263.43			2.005	933.957	1557.37
										2.01	1452.73	1260.15			2.01	932.72	1570.59
										2.015	1459.71	1255.49			2.015	932.484	1586.49
										2.02	1464.31	1250.29			2.02	933.645	1598.13
										2.025	1467.31	1247.98			2.025	933.871	1605.9
										2.03	1465.77	1247.16			2.03	932.774	1612.2
										2.035	1466.56	1246.9			2.035	930.559	1621.25
										2.04	1467.04	1244.26			2.04	928.505	1630.28
										2.045	1465.57	1239.43			2.045	926.581	1641.77
										2.05	1463.21	1233.38			2.05	926.946	1654.67
										2.055	1464.12	1229.55			2.055	926.624	1666.52
										2.06	1466.64	1228.11			2.06	926.333	1674.61
										2.065	1467.12	1226.88			2.065	926.312	1678.54
										2.07	1465.4	1226.13			2.07	926.462	1684.4
										2.075	1462.26	1226.39			2.075	924.753	1691.38
										2.08	1462.8	1224.61			2.08	922.828	1698.79
										2.085	1459.31	1222.32			2.085	922.344	1709.03
										2.09	1457.8	1220.23			2.09	922.323	1716.11
										2.095	1456.11	1219.6			2.095	922.215	1721.17
										2.1	1456.62	1221.45			2.1	921.495	1727.15
										2.105	1459.21	1224.79			2.105	918.882	1732.16
										2.11	1461.9	1227.77			2.11	918.398	1733.51
										2.115	1463.3	1229.24			2.115	920.183	1734.16
										2.12	1463.92	1226.87			2.12	922.538	1735.66
										2.125	1463.12	1224.55			2.125	922.882	1738.43
										2.13	1463.68	1225.71			2.13	922.29	1740.58
										2.135	1466.21	1227.01			2.135	921.656	1741.8
										2.14	1471.77	1229.62			2.14	921.108	1741.41
										2.145	1473.47	1235.07			2.145	921.108	1741.87
										2.15	1474.8	1237.82			2.15	921.688	1744.63
										2.155	1473.23	1240.46			2.155	921.946	1748.44
										2.16	1471.51	1242.66			2.16	922.806	1750.02
										2.165	1470.82	1247.84			2.165	925.118	1749.69
										2.17	1471.83	1251.41			2.17	924.323	1747.33
										2.175	1470.32	1252.99			2.175	922.86	1743.97
										2.18	1463.31	1255.1			2.18	922.129	1742.02
										2.185	1460.24	1257.26			2.185	923.376	1741.32
										2.19	1454.58	1261.45			2.19	925.075	1742.32
										2.195	1449.87	1266.88			2.195	925.258	1741.67
										2.2	1444.16	1271.15			2.2	923.979	1740.15
										2.205	1433.33	1275.15			2.205	922.527	1735.79
										2.21	1423.72	1278.45			2.21	920.763	1732.37
										2.215	1411.44	1282.37			2.215	920.194	1729.41
										2.22	1396.62	1286.04			2.22	918.903	1726.89
										2.225	1382.08	1291.02			2.225	916.505	1725.34
										2.23	1366.07	1296.12			2.23	914.979	1722.8
										2.235	1352.63	1300.93			2.235	915.054	1721.84
										2.24	1340.67	1307			2.24	916.957	1721.05
										2.245	1332.58	1313.45			2.245	918.258	1720.96
										2.25	1323.45	1320.25			2.25	918.957	1719.72
										2.255	1312.26	1324.95			2.255	918.538	1718.07
										2.26	1299.33	1326.71			2.26	917.796	1715.39
										2.265	1284.33	1328.45			2.265	917.624	1716.46
										2.27	1273.59	1332.4			2.27	920.376	1718.15
										2.275	1264.8	1336.34			2.275	922.71	1719.37
										2.28	1255.53	1341.08			2.28	922.075	1720.71
										2.285	1244.36	1349.77			2.285	921.882	1722.04
										2.29	1236.17	1355.38			2.29	921.753	1724.28
										2.295	1228.97	1358.66			2.295	921.785	1723.86
										2.3	1224.23	1359.14			2.3	920.634	1725.38
										2.305	1217.01	1360.97			2.305	918.28	1729.14
										2.31	1211.38	1367.09			2.31	916.312	1734.69
										2.315	1207.87	1371.42			2.315	916.129	1739.43
										2.32	1205.93	1372.38			2.32	917.419	1743.3
										2.325	1203.43	1372.36			2.325	917.817	1745.46
										2.33	1200.07	1374.46			2.33	917.194	1746.26
										2.335	1200.01	1376.67			2.335	916.462	1750.16
										2.34	1199.68	1379.21			2.34	915.849	1756.27
										2.345	1198.21	1379.62			2.345	915.914	1763.51
										2.35	1197.39	1379.84			2.35	916.118	1769.4
										2.355	1196.46	1380.85			2.355	916.419	1773.91
										2.36	1197.49	1380.3			2.36	915.441	1779.91
										2.365	1199.61	1382.63			2.365	914.645	1786.92
										2.37	1203.14	1384.85			2.37	913.892	1792.67
										2.375	1204.27	1387.49			2.375	913.194	1797.49
										2.38	1204.17	1387.59			2.38	912.376	1803.93
										2.385	1205.74	1387.92			2.385	912.129	1810.02
										2.39	1209.64	1388.98			2.39	912.667	1816.37
										2.395	1212.98	1390.3			2.395	912.849	1820.28
										2.4	1213.47	1391.32			2.4	912.409	1827.38
										2.405	1214.16	1390.92			2.405	912.344	1832.27
										2.41	1212.48	1391.57			2.41	914.774	1837.01
										2.415	1212.56	1394.56			2.415	916.57	1841.54
										2.42	1214.7	1397.55			2.42	918.366	1847.28
										2.425	1214.19	1399.27			2.425	918.505	1852.25
										2.43	1215.55	1399.91			2.43	917.925	1853.59
										2.435	1216.97	1403.39			2.435	915.215	1857.13
										2.44	1217.68	1407.56			2.44	911.634	1863.44
										2.445	1218.43	1410.79			2.445	909.366	1870.18
										2.45	1219.37	1414.52			2.45	908	1876.52
										2.455	1219.3	1417.41			2.455	908.957	1886.46
										2.46	1219.97	1419.99			2.46	910.699	1895.03
										2.465	1220.01	1423.93			2.465	911.645	1904.67
										2.47	1220	1422.79			2.47	912.57	1914.58
										2.475	1218.18	1421.84			2.475	912.914	1919.95
										2.48	1216.15	1422.36			2.48	913.204	1929.23
										2.485	1213.32	1424.42			2.485	914.548	1936.89
										2.49	1210.19	1428.55			2.49	916.645	1950.55
										2.495	1206.97	1433.36			2.495	916.387	1959.82
										2.5	1205.19	1436.14			2.5	915.086	1966.17
										2.505	1202.79	1437.28			2.505	914.376	1975.3
										2.51	1200.26	1438.85			2.51	914.677	1987.66
										2.515	1196.19	1443.76			2.515	915.151	1998.82
										2.52	1192.55	1446.05			2.52	915.903	2007.76
										2.525	1187.42	1446.71			2.525	914.968	2016.02
										2.53	1182.49	1447.3			2.53	911.979	2027.28
										2.535	1179.44	1448.41			2.535	911.753	2036.29
										2.54	1177.21	1452.18			2.54	912.613	2043.3
										2.545	1175.42	1456.2			2.545	912.806	2053.39
										2.55	1172.38	1459.79			2.55	912.57	2061.95
										2.555	1167.17	1462.09			2.555	912.333	2068.98
										2.56	1160.13	1462.04			2.56	912.29	2077.04
										2.565	1154.58	1460.89			2.565	912.86	2083.15
										2.57	1150.85	1460.28			2.57	911.72	2091.11
										2.575	1148.36	1460.54			2.575	912.161	2096.9
										2.58	1145.34	1462.07			2.58	912.667	2101.67
										2.585	1141.93	1462.81			2.585	911.677	2104.1
										2.59	1136.19	1464.2			2.59	910.129	2106.9
										2.595	1131.69	1465.87			2.595	909.269	2113.19
										2.6	1127.48	1466.82			2.6	909.011	2117
										2.605	1120.56	1466.37			2.605	910.441	2118.75
										2.61	1113.96	1465.86			2.61	911.183	2118.77
										2.615	1108.25	1465.85			2.615	910.774	2119.75
										2.62	1104.08	1468.36			2.62	911.462	2117.25
										2.625	1100.74	1470.63			2.625	911.366	2116.53
										2.63	1097.33	1472.76			2.63	912.301	2121.96
										2.635	1092.27	1475.23			2.635	912.43	2119.07
										2.64	1085.25	1476.14			2.64	912.301	2117.75
										2.645	1081.21	1476.69			2.645	911.688	2113.41
										2.65	1080.44	1478.85			2.65	911.538	2113.27
										2.655	1080.56	1483.43			2.655	911.688	2111.76
										2.66	1080.61	1488.29			2.66	912.43	2111.73
										2.665	1077.79	1492.86			2.665	910.312	2108.3
										2.67	1072.57	1495.84			2.67	911.806	2105.27
										2.675	1069.04	1496.19			2.675	913.828	2102.09
										2.68	1068.31	1497.46			2.68	917.581	2099.56
										2.685	1069.19	1498.51			2.685	915.774	2097.43
										2.69	1070.21	1501.08			2.69	913.699	2094.32
										2.695	1070.82	1506.79			2.695	912.355	2094.05
										2.7	1070.62	1512.69			2.7	911.634	2095.47
										2.705	1070.52	1516.53			2.705	913.505	2096.4
										2.71	1071.84	1518.7			2.71	912.183	2094.98
										2.715	1073.44	1523.28			2.715	910.226	2091.75
										2.72	1074.82	1526.8			2.72	909.118	2090.03
										2.725	1074.66	1532.4			2.725	909.075	2086.97
										2.73	1074.51	1538.82			2.73	910.043	2088.31
										2.735	1072.45	1541.88			2.735	910.774	2086.96
										2.74	1071.57	1545.4			2.74	911.849	2086.58
										2.745	1069.4	1548.7			2.745	912.677	2088.84
										2.75	1067.25	1549.68			2.75	913.043	2092.51
										2.755	1066.41	1553.08			2.755	909.839	2095.59
										2.76	1064.61	1556.55			2.76	907.151	2097.64
										2.765	1063.52	1560.81			2.765	907	2096.86
										2.77	1061.41	1565.82			2.77	907.548	2097.74
										2.775	1060.79	1570.52			2.775	909.871	2101.89
										2.78	1059.98	1576.72			2.78	912.172	2104.78
										2.785	1058.57	1581.09			2.785	912.817	2108.03
										2.79	1056.68	1583.77			2.79	911.71	2109.28
										2.795	1052.47	1587.27			2.795	910.29	2108.27
										2.8	1049.54	1590.04			2.8	909.495	2110.04
										2.805	1047.58	1596.3			2.805	909.957	2113.74
										2.81	1046.09	1601.24			2.81	910.366	2114.77
										2.815	1043.88	1604.54			2.815	909.14	2117.96
										2.82	1040.98	1606.84			2.82	908.215	2120.8
										2.825	1038.56	1608.91			2.825	906.839	2124.62
										2.83	1036.97	1610.43			2.83	907.151	2124.8
										2.835	1033.93	1613.64			2.835	908.516	2125.59
										2.84	1030.84	1618.82			2.84	908.645	2127.06
										2.845	1029.89	1621.98			2.845	908.398	2127.88
										2.85	1029.76	1626.19			2.85	909.301	2129.22
										2.855	1026.66	1629.48			2.855	909.29	2130.16
										2.86	1023.54	1636.7			2.86	909.333	2132.62
										2.865	1019.25	1642.48			2.865	910.989	2133.09
										2.87	1017.52	1649.33			2.87	910.785	2134.05
										2.875	1013.82	1651.89			2.875	910.376	2134.01
										2.88	1013.01	1657.24			2.88	910.237	2134.24
										2.885	1012.11	1662.03			2.885	908.774	2135.13
										2.89	1010.61	1666.68			2.89	907.215	2139.04
										2.895	1007.03	1674.48			2.895	906.398	2141.07
										2.9	1002.98	1677.79			2.9	908.183	2142.53
										2.905	999.344	1680.63			2.905	908.237	2143.9
										2.91	997.828	1682.97			2.91	907.602	2143.8
										2.915	995.43	1692.02			2.915	905.914	2143.24
										2.92	994.849	1698.23			2.92	905.839	2141.94
										2.925	995.484	1706.12			2.925	907.323	2144.12
										2.93	995.376	1714.07			2.93	908.634	2144.83
										2.935	993.312	1724.11			2.935	908.538	2147.7
										2.94	991.194	1732.73			2.94	907.505	2150.9
										2.945	989.333	1739.81			2.945	906.011	2153.91
										2.95	987.86	1744.05			2.95	904.806	2160.26
										2.955	985.129	1746.16			2.955	905.204	2162.82
										2.96	983.301	1750.47			2.96	905.796	2164.64
										2.965	982.742	1756.73			2.965	905.785	2166.56
										2.97	982.677	1764.47			2.97	905.14	2168.69
										2.975	982.516	1773.19			2.975	903.742	2169.75
										2.98	982.699	1779.27			2.98	904.441	2171.01
										2.985	981.376	1788.31			2.985	905.935	2172.84
										2.99	978.366	1797.47			2.99	906.548	2177.71
										2.995	976.204	1803.82			2.995	905.398	2179.6
										3	976.011	1809.12			3	905.247	2181.48
										3.005	976.935	1816.7			3.005	906.129	2185.2
										3.01	977.312	1825.51			3.01	906.731	2189.17
										3.015	978.591	1834.3			3.015	905.645	2191.22
										3.02	978.226	1844.88			3.02	906.247	2192.33
										3.025	978.667	1856.67			3.025	907.161	2195.56
										3.03	975.516	1866.86			3.03	908.366	2198.28
										3.035	971.054	1874.7			3.035	909.215	2203.27
										3.04	966.14	1882.7			3.04	909.979	2209.36
										3.045	966.667	1892.55			3.045	909.14	2212.24
										3.05	969.796	1900.08			3.05	908.527	2216.83
										3.055	970.645	1907.88			3.055	908.473	2219.53
										3.06	968.774	1916.32			3.06	908.108	2221.74
										3.065	966.129	1925.03			3.065	909.097	2224.1
										3.07	963.527	1931.08			3.07	909.989	2225.85
										3.075	962.247	1940.1			3.075	912.108	2227.89
										3.08	960.634	1947.85			3.08	912.882	2227.84
										3.085	958.839	1957.91			3.085	912.29	2230.72
										3.09	955.161	1962.81			3.09	911.968	2228.7
										3.095	954.366	1970.11			3.095	911.785	2226.93
										3.1	954	1982.04			3.1	910.774	2229.83
										3.105	953.43	1990.96			3.105	909.86	2235.61
										3.11	950.753	2002.34			3.11	910.247	2237.04
										3.115	947.323	2016.14			3.115	912.742	2236.45
										3.12	944.527	2029.92			3.12	913.667	2236.75
										3.125	944.14	2044.01			3.125	915.226	2239.25
										3.13	944.645	2054.25			3.13	914.527	2240.36
										3.135	942.72	2061.47			3.135	914.806	2246.82
										3.14	938.774	2070.11			3.14	915.667	2250.84
										3.145	935.473	2082.15			3.145	916.247	2253.96
										3.15	934.538	2092.81			3.15	916.806	2257.19
										3.155	933.72	2100.96			3.155	916.473	2256.97
										3.16	933.882	2111.23			3.16	917.011	2255.42
										3.165	934.624	2126.19			3.165	919.204	2255.24
										3.17	935.602	2138.4			3.17	921.054	2256.98
										3.175	937.247	2152.18			3.175	921.677	2258.69
										3.18	938.312	2168.05			3.18	921.882	2258.97
										3.185	937.72	2183.39			3.185	922.054	2257.85
										3.19	935	2195.36			3.19	923.882	2256.57
										3.195	932.613	2203.91			3.195	924.419	2256.29
										3.2	930.667	2213.26			3.2	925.43	2259.22
										3.205	930.914	2226.39			3.205	925.581	2261.01
										3.21	930.043	2238.97			3.21	925.828	2262.13
										3.215	928.011	2249.93			3.215	926.763	2264.29
										3.22	927.054	2262.89			3.22	930.075	2265.32
										3.225	925.742	2278.26			3.225	934.312	2268.15
										3.23	924.871	2292.74			3.23	936.785	2267.25
										3.235	923.742	2308.72			3.235	937.839	2267.32
										3.24	922.914	2323.75			3.24	938.151	2273.01
										3.245	921.796	2339.05			3.245	938.979	2274.75
										3.25	921.989	2352.88			3.25	939.688	2275.17
										3.255	922.634	2365.1			3.255	942.462	2274.23
										3.26	922.742	2377.8			3.26	943.581	2272.51
										3.265	920.656	2394.49			3.265	944.774	2275.66
										3.27	918.699	2408.09			3.27	948.237	2280.22
										3.275	919.57	2418.72			3.275	952.753	2281.84
										3.28	920.753	2433.44			3.28	954.968	2285.49
										3.285	920.645	2451.94			3.285	955.323	2285.77
										3.29	919.333	2466.07			3.29	954.957	2286.84
										3.295	918.333	2482.34			3.295	956.656	2288.03
										3.3	917.516	2499.01			3.3	958.968	2289.93
										3.305	916.968	2514.14			3.305	962.237	2289.6
										3.31	915.946	2530.61			3.31	961.806	2288.73
										3.315	916.656	2546.39			3.315	961.495	2290.2
										3.32	916.301	2564.06			3.32	963.602	2294.83
										3.325	914.774	2583.71			3.325	966.43	2299.75
										3.33	913.032	2598.26			3.33	970.011	2304.47
										3.335	912.57	2617.44			3.335	975.441	2306.4
										3.34	912.57	2635.2			3.34	977.935	2306.89
										3.345	913.323	2651.87			3.345	980.28	2308.57
										3.35	914.538	2670.84			3.35	981.753	2311.12
										3.355	915.57	2683.97			3.355	983.108	2314.59
										3.36	913.742	2693.53			3.36	983.183	2320.61
										3.365	912.108	2709.99			3.365	983.602	2324.54
										3.37	910.108	2729.26			3.37	987.215	2325.41
										3.375	908.645	2748.62			3.375	990.989	2327.18
										3.38	909.667	2767.8			3.38	993.828	2329.93
										3.385	910.979	2786.81			3.385	996.656	2335.61
										3.39	912.366	2805.78			3.39	998.516	2341.82
										3.395	911.323	2822.72			3.395	999.796	2344.75
										3.4	910.753	2843.36			3.4	1003.85	2345.47
										3.405	910.979	2858.9			3.405	1007.1	2347.8
										3.41	910.28	2875.47			3.41	1008.99	2352.73
										3.415	908.333	2894.8			3.415	1010.81	2358.33
										3.42	906.581	2914.88			3.42	1013.16	2365.15
										3.425	906.215	2933.45			3.425	1017.55	2368.86
										3.43	908.065	2952.59			3.43	1020.91	2374.93
										3.435	909.667	2969.36			3.435	1023.68	2384.45
										3.44	910.473	2989.54			3.44	1024.99	2390.04
										3.445	910.054	3008.66			3.445	1026.28	2393.81
										3.45	909.591	3026.33			3.45	1028.64	2399.03
										3.455	909.323	3048.11			3.455	1030.86	2409.05
										3.46	909.624	3071.33			3.46	1032.79	2416.9
										3.465	909.172	3088.26			3.465	1036.54	2420.39
										3.47	909.57	3101.53			3.47	1040.42	2422.94
										3.475	910.151	3116.85			3.475	1041.76	2428.19
										3.48	910.935	3134.42			3.48	1041.34	2431.4
										3.485	911.28	3152.12			3.485	1040.76	2440.82
										3.49	910.57	3170.2			3.49	1042.29	2449.55
										3.495	911.624	3184.44			3.495	1044.68	2455.47
										3.5	913.011	3200.59			3.5	1046.12	2462.24
										3.505	913.882	3216.24			3.505	1047.8	2473.1
										3.51	913.462	3234.36			3.51	1049.64	2485.25
										3.515	912.806	3253.17			3.515	1052.11	2494.1
										3.52	913.946	3274.41			3.52	1054.61	2498.87
										3.525	916.14	3297.48			3.525	1058.69	2505.51
										3.53	919.376	3316.06			3.53	1060.93	2515.6
										3.535	919.376	3332.59			3.535	1062.97	2526.24
										3.54	920.108	3343.41			3.54	1064.71	2534.77
										3.545	920.538	3356.23			3.545	1065.24	2540.32
										3.55	920.785	3369.1			3.55	1064.7	2546.8
										3.555	922.194	3384.19			3.555	1064.33	2555.23
										3.56	923.075	3401.1			3.56	1064.38	2561.56
										3.565	920.312	3410.77			3.565	1066.17	2566.46
										3.57	917.903	3419.28			3.57	1068.23	2571.09
										3.575	918.688	3429.73			3.575	1070.6	2574.69
										3.58	921.828	3443.84			3.58	1072.3	2576.1
										3.585	921.71	3459.67			3.585	1073.63	2576.64
										3.59	922.258	3473.31			3.59	1074.31	2576.16
										3.595	924.301	3487.76			3.595	1075.69	2571.39
										3.6	927.312	3498.85			3.6	1076.96	2565.26
										3.605	927.398	3507.04			3.605	1076.4	2558.12
										3.61	927.753	3513.11			3.61	1076.73	2548.41
										3.615	928.495	3522.43			3.615	1077.05	2538.23
										3.62	929.258	3530.84			3.62	1076	2527.2
										3.625	930.538	3537.51			3.625	1073.08	2507.31
										3.63	928.957	3541.64			3.63	1071.89	2482.88
										3.635	928.882	3543.15			3.635	1070.37	2464.09
										3.64	928.979	3546.86			3.64	1069.49	2442.52
										3.645	928.86	3554.14			3.645	1068.58	2415.82
										3.65	927.785	3561.83			3.65	1065.71	2386.55
										3.655	928.742	3565.97			3.655	1064.51	2355.71
										3.66	929.667	3576.04			3.66	1065.08	2322.36
										3.665	928.925	3581.39			3.665	1068.62	2284.42
										3.67	928.742	3589.49			3.67	1071.18	2248.36
										3.675	929.258	3598.02			3.675	1072.45	2214.2
										3.68	931.011	3603.24			3.68	1070.45	2174.93
										3.685	932.785	3606.74			3.685	1066.74	2130.57
										3.69	932.387	3607.76			3.69	1063.45	2087.61
										3.695	932.484	3608.12			3.695	1061.59	2041.33
										3.7	933.14	3611.28			3.7	1059.44	2001.51
										3.705	936.118	3616.76			3.705	1057.73	1953.9
										3.71	939.849	3617.26			3.71	1057.12	1907.96
										3.715	940.774	3614.67			3.715	1055.56	1866.63
										3.72	938.484	3613.48			3.72	1053.42	1828.86
										3.725	937.871	3612.61			3.725	1049.67	1787.85
										3.73	936.516	3617.76			3.73	1048.44	1749.9
										3.735	937.796	3622.78			3.735	1048.38	1714.72
										3.74	937.43	3622.33			3.74	1047.95	1676.86
										3.745	937.409	3620.57			3.745	1045.37	1644.18
										3.75	938.215	3618			3.75	1042.34	1612.33
										3.755	940.957	3613.85			3.755	1041.93	1580.82
										3.76	942.151	3608.54			3.76	1042.47	1551.97
										3.765	941.72	3607.59			3.765	1041.13	1527.77
										3.77	940.914	3606.32			3.77	1036.95	1505.18
										3.775	941.581	3603.28			3.775	1032.42	1482.6
										3.78	942.032	3597.9			3.78	1029.95	1459.73
										3.785	941.914	3589.62			3.785	1027.95	1439.53
										3.79	941.409	3583.07			3.79	1025.79	1421.68
										3.795	940.763	3573.05			3.795	1023.39	1406.2
										3.8	940.032	3564.42			3.8	1022.47	1389.19
										3.805	940	3556.62			3.805	1020.67	1369.81
										3.81	939.71	3538.36			3.81	1018.44	1350.8
										3.815	940.505	3527.04			3.815	1014.96	1333.64
										3.82	941.624	3516.19			3.82	1011.38	1316.55
										3.825	941.688	3501.73			3.825	1007.57	1299.88
										3.83	941.118	3481.71			3.83	1004.31	1287.09
										3.835	939.849	3464.83			3.835	1002.19	1275.75
										3.84	941.516	3447.54			3.84	1000.38	1265.99
										3.845	940.839	3423.01			3.845	996.817	1254.2
										3.85	939.731	3404.6			3.85	993.323	1241.34
										3.855	938	3385.39			3.855	990.882	1232.74
										3.86	935.258	3360.89			3.86	989.226	1224.91
										3.865	934.409	3338.06			3.865	987.828	1215.16
										3.87	934.011	3309.3			3.87	985.613	1204.9
										3.875	933.892	3288.29			3.875	982.602	1197.48
										3.88	932.43	3265.75			3.88	980.183	1188.32
										3.885	930.817	3230.95			3.885	974.667	1179.24
										3.89	928.667	3195.42			3.89	970.075	1171.99
										3.895	925.237	3161.7			3.895	964.935	1162.87
										3.9	923.409	3123.15			3.9	961.021	1154.85
										3.905	923.742	3082.44			3.905	961.505	1146.14
										3.91	924.989	3052.33			3.91	962.129	1138.72
										3.915	924.935	3014.67			3.915	961.14	1129.64
										3.92	923.667	2974.03			3.92	958.161	1121.31
										3.925	922.376	2930.58			3.925	954.021	1113.86
										3.93	921.699	2894.26			3.93	952	1107.63
										3.935	922	2860.19			3.935	949.215	1103.84
										3.94	922.892	2821.87			3.94	948.204	1101.82
										3.945	922.29	2778.72			3.945	947.903	1099.29
										3.95	918.796	2739.85			3.95	947.065	1094.85
										3.955	916.29	2709.18			3.955	945.645	1087.84
										3.96	914.538	2676.89			3.96	943.634	1081.36
										3.965	917.032	2640.19			3.965	940.796	1077.1
										3.97	917.871	2598.38			3.97	939.71	1072.14
										3.975	917.29	2565.36			3.975	938.796	1067.91
										3.98	914.419	2533.05			3.98	936.817	1063.98
										3.985	911.763	2498.22			3.985	935.581	1060.08
										3.99	908.269	2461.86			3.99	932.226	1054.67
										3.995	906.129	2427.7			3.995	929.634	1050.42
										4	904.581	2390.57			4	928.72	1045.46
										4.005	902.957	2353.47			4.005	928.161	1041.54
										4.01	902.194	2321.12			4.01	927.538	1039.01
										4.015	901.247	2289.68			4.015	925.817	1034.98
										4.02	900.065	2260.57			4.02	923.333	1029.81
										4.025	899.613	2229.69			4.025	920.753	1026
										4.03	899.753	2197.72			4.03	918.43	1023.93
										4.035	900.032	2167.31			4.035	916.849	1021.52
										4.04	899.527	2138.6			4.04	914.548	1018.95
										4.045	898.419	2109.59			4.045	911.011	1016.31
										4.05	895.548	2082.83			4.05	911.645	1014.41
										4.055	892.419	2052.59			4.055	912.72	1011.6
										4.06	889.849	2022.64			4.06	914.957	1010.05
										4.065	888.172	1995.64			4.065	914.72	1008.13
										4.07	887.677	1969.05			4.07	914.108	1005.66
										4.075	888.505	1941.93			4.075	911.527	1002.92
										4.08	889.613	1912.98			4.08	909.398	1000.9
										4.085	888.247	1887.62			4.085	906.312	997.247
										4.09	886.333	1865.46			4.09	905.43	993.237
										4.095	883.495	1839.3			4.095	904.075	989.376
										4.1	881.054	1813.58			4.1	905.118	987.226
										4.105	881.301	1785.4			4.105	905.979	985.473
										4.11	880.71	1761.98			4.11	904.989	983.989
										4.115	878.979	1739.93			4.115	903.183	982.151
										4.12	876.602	1718.66			4.12	900.516	979.774
										4.125	874.71	1698.98			4.125	900.946	974.688
										4.13	873.28	1677.97			4.13	902.065	972.613
										4.135	872.129	1659.28			4.135	901.806	971.366
										4.14	873.989	1640.6			4.14	902.108	969.581
										4.145	875.172	1623.52			4.145	901.774	968.215
										4.15	874.979	1605.88			4.15	900.505	966.688
										4.155	871.979	1589.14			4.155	899.108	966.269
										4.16	868.118	1575.53			4.16	898.839	966.054
										4.165	867	1562.82			4.165	899.344	965.194
										4.17	867.484	1542.51			4.17	898.979	965.43
										4.175	866.817	1524.39			4.175	897.925	964.979
										4.18	866.323	1506.23			4.18	896.677	962.258
										4.185	866.312	1487.2			4.185	896.172	961.323
										4.19	866.097	1471.77			4.19	897.484	961.215
										4.195	866.634	1458.21			4.195	898.333	959.452
										4.2	866.086	1442.74			4.2	897.71	958.656
										4.205	866.28	1432.24			4.205	898.505	959.398
										4.21	866.032	1415.27			4.21	899.118	959.849
										4.215	864.538	1403.4			4.215	898.645	959.204
										4.22	861.774	1393.2			4.22	895.742	957.516
										4.225	860.914	1379.07			4.225	893.548	955.172
										4.23	861.785	1365.26			4.23	895.118	954.333
										4.235	860.86	1351.25			4.235	895.989	953.441
										4.24	858.624	1338.73			4.24	895.774	952.355
										4.245	856.667	1326.82			4.245	894.849	950.226
										4.25	855.323	1313.7			4.25	893.742	950.301
										4.255	854.527	1305.6			4.255	894.613	950.914
										4.26	855.29	1294.89			4.26	895.183	951.581
										4.265	857.28	1286.68			4.265	894.527	950.516
										4.27	857.151	1278.36			4.27	892.72	949.892
										4.275	856.516	1270.42			4.275	892.204	950.473
										4.28	854.387	1262.13			4.28	891.817	950.968
										4.285	853.108	1252.53			4.285	890.731	950.828
										4.29	853.043	1242.91			4.29	889.581	948.634
										4.295	852.301	1234.29			4.295	890.409	945.656
										4.3	852.323	1226.01			4.3	891.806	943.29
										4.305	852.398	1214.8			4.305	891.957	942.065
										4.31	852.495	1208.24			4.31	891.086	943.527
										4.315	851.763	1200.45			4.315	890.269	945.118
										4.32	850.065	1192.79			4.32	888.72	945.774
										4.325	848.71	1182.6			4.325	888.161	946.075
										4.33	848.753	1175.11			4.33	888.097	946.527
										4.335	850.323	1167.39			4.335	888.301	946.548
										4.34	851.645	1162.17			4.34	887.559	946.559
										4.345	853	1159.96			4.345	886.484	945.473
										4.35	853.452	1156.52			4.35	886.473	943.699
										4.355	854.473	1151.56			4.355	886.441	942.667
										4.36	853.269	1147.27			4.36	886.86	942.194
										4.365	850.376	1143.87			4.365	886.935	942.151
										4.37	846.839	1138.99			4.37	887.054	943.021
										4.375	845.172	1132.43			4.375	888.839	943.387
										4.38	844.892	1125.41			4.38	890.301	943.979
										4.385	843.699	1121.52			4.385	888.946	943.355
										4.39	844.14	1119.14			4.39	885.763	941.172
										4.395	845.409	1113.39			4.395	884.495	941.226
										4.4	847.559	1107.13			4.4	884.172	943.538
										4.405	847.753	1101.44			4.405	885.151	943.753
										4.41	847.301	1095.19			4.41	887.527	943.817
										4.415	847.398	1089.62			4.415	889.71	943.538
										4.42	848.323	1087.08			4.42	892.065	943.032
										4.425	850.462	1084.58			4.425	892.849	942.796
										4.43	850.785	1078.38			4.43	890.312	941.925
										4.435	849.774	1068.86			4.435	887	940.753
										4.44	846.591	1062.2			4.44	885.796	939.882
										4.445	845.828	1058.41			4.445	885.323	939.86
										4.45	845.151	1057.25			4.45	887.753	940.957
										4.455	845.796	1055.19			4.455	888.43	941.624
										4.46	846.559	1050.67			4.46	889.645	943.086
										4.465	845.505	1045.59			4.465	888.892	943.667
										4.47	844.473	1040.77			4.47	890.409	944.505
										4.475	844.71	1041.29			4.475	892.301	944.753
										4.48	846	1038.32			4.48	891.699	945.763
										4.485	847.839	1034.92			4.485	890.129	946.828
										4.49	849.817	1030.87			4.49	889.452	947.828
										4.495	851.183	1026.59			4.495	890.043	948.075
										4.5	851.43	1023.84			4.5	888.355	945.419
										4.505	849.516	1020.58			4.505	886.763	942.979
										4.51	848.011	1018.37			4.51	885.753	943.194
										4.515	848.548	1015.3			4.515	887.065	944.903
										4.52	849.032	1012.43			4.52	889.194	946.215
										4.525	849.075	1010.01			4.525	891.677	946.387
										4.53	847.183	1008.39			4.53	892.118	946.376
										4.535	844.183	1006.61			4.535	891.505	945.968
										4.54	843.613	1005.09			4.54	889.828	945.731
										4.545	843.871	1005.13			4.545	890.021	945.785
										4.55	845.742	1006.75			4.55	890.581	944.871
										4.555	846.559	1002.76			4.555	888.43	944.151
										4.56	847.914	999.086			4.56	886.194	944.516
										4.565	849.29	996.194			4.565	886.28	944.774
										4.57	848.301	994.28			4.57	886.849	945.118
										4.575	846.151	992.677			4.575	888.753	944.742
										4.58	844.473	990.925			4.58	890.527	944.806
										4.585	843.914	989.785			4.585	891.839	945.419
										4.59	844.527	989.129			4.59	892.538	947.204
										4.595	845.71	988.183			4.595	891.462	947.28
										4.6	849.075	986.527			4.6	890.806	945.753
										4.605	851.054	983.312			4.605	891.785	944.333
										4.61	849.269	980.108			4.61	892.376	943.796
										4.615	846.495	977.484			4.615	892.387	942.355
										4.62	843.849	975.71			4.62	893.172	940.269
										4.625	843.667	973.204			4.625	893.559	938.387
										4.63	844.849	971.021			4.63	893.086	939
										4.635	845.839	969.204			4.635	892.258	940.495
										4.64	846.968	965.871			4.64	891.355	941.29
										4.645	846.785	962.021			4.645	891.989	942.591
										4.65	845.333	960.151			4.65	891.355	942.634
										4.655	843.43	959.946			4.655	891.462	940.677
										4.66	844.989	960.71			4.66	893.032	940.215
										4.665	847.785	961.366			4.665	894.29	941.441
										4.67	849.129	959.753			4.67	893.656	943.054
										4.675	846.731	957.806			4.675	893.677	943.688
										4.68	843.151	954.355			4.68	892.699	943.237
										4.685	841.806	952.989			4.685	893.312	943.979
										4.69	842.43	952.602			4.69	892.344	946.355
										4.695	843.785	952.269			4.695	890.613	946.441
										4.7	845.462	949.57			4.7	889.71	943.312
										4.705	846.194	947.183			4.705	889.387	941.226
										4.71	845.57	943.785			4.71	888.183	940.075
										4.715	842	939.634			4.715	886.892	941.269
										4.72	840.613	939.226			4.72	886.581	942.333
										4.725	842.194	941.366			4.725	886.495	943.333
										4.73	844.559	942.914			4.73	886.43	944.914
										4.735	844.71	940.699			4.735	887.011	945.957
										4.74	844.226	937.237			4.74	888.613	946.419
										4.745	843.892	935.021			4.745	889.495	942.387
										4.75	844.021	935.634			4.75	890.108	940.979
										4.755	844.495	938.441			4.755	888.946	941.333
										4.76	845.624	941.226			4.76	887.581	942.204
										4.765	848.387	942.204			4.765	887.484	942.387
										4.77	849.161	940.527			4.77	886.796	941.839
										4.775	848.204	936.957			4.775	886.054	940.258
										4.78	845.731	934.667			4.78	885.376	941.215
										4.785	845.43	933.538			4.785	887.151	943.559
										4.79	845.839	934.021			4.79	888.71	943.688
										4.795	845.376	932.527			4.795	888.505	942.839
										4.8	845.151	932.882			4.8	887.258	941.559
										4.805	846.226	934.344			4.805	885.473	944.935
										4.81	847.667	935.441			4.81	885.785	945.301
										4.815	848.398	933.419			4.815	885.538	945.441
										4.82	848.903	930.161			4.82	886.634	947.441
										4.825	847.634	927.849			4.825	888.828	946.527
										4.83	846.215	925.065			4.83	889.226	947.118
										4.835	845.624	923.538			4.835	888.086	947.731
										4.84	846.172	925.043			4.84	888.301	945.903
										4.845	846.979	927.634			4.845	889.043	943.516
										4.85	846.882	930.226			4.85	889.054	942.86
										4.855	846.237	931.71			4.855	887.957	944.774
										4.86	846.763	930.097			4.86	888.441	945.763
										4.865	848.774	929.613			4.865	888.839	947.043
										4.87	850.43	926.645			4.87	888.172	949.473
										4.875	849.366	923.226			4.875	886.237	948.484
										4.88	847.484	922.903			4.88	885.151	945.527
										4.885	848.28	925.914			4.885	885.172	944.312
										4.89	851.054	929.817			4.89	885.312	945.247
										4.895	854.247	931.387			4.895	886.849	945.151
										4.9	853.925	929.527			4.9	887.28	943.333
										4.905	852.656	927.021			4.905	887.548	942.075
										4.91	849.441	924.548			4.91	889.194	943.333
										4.915	847.441	923.645			4.915	888.344	943.462
										4.92	846.645	921.269			4.92	887.72	943.226
										4.925	846.441	919.839			4.925	884.688	943.591
										4.93	847.946	920.989			4.93	882.247	942.28
										4.935	850.032	922.021			4.935	880.312	939.817
										4.94	851.333	921.753			4.94	879.495	939.763
										4.945	850.591	922.172			4.945	879.806	943.215
										4.95	848.419	923.312			4.95	879.871	944.387
										4.955	846.677	924.021			4.955	879.398	943.366
										4.96	848.108	921.71			4.96	878.333	941.021
										4.965	853.021	918.645			4.965	879.903	941.398
										4.97	854.333	917.613			4.97	882.484	940.935
										4.975	854.624	919.258			4.975	882.398	940.86
										4.98	853.688	919.419			4.98	881.301	940.903
										4.985	853.021	917.72			4.985	879.613	938.634
										4.99	854.226	916.667			4.99	880.667	936.753
										4.995	858.548	918.226			4.995	882.946	934.14
										5	859.86	919.828			5	883.376	932.032
										5.005	859.194	920.355			5.005	882.677	931.161
										5.01	858.108	918.72			5.01	883.021	931.323
										5.015	857.484	917.677			5.015	883.968	932.602
										5.02	854.366	917.086			5.02	883.828	933.785
										5.025	852.484	917.043			5.025	883.925	934.409
										5.03	851.452	916.097			5.03	885.742	934.344
										5.035	850.57	915.882			5.035	885.731	934.57
										5.04	852.118	916.419			5.04	885.323	934.634
										5.045	855.118	913.151			5.045	885.258	935.409
										5.05	857.979	913.075			5.05	885.817	936.548
										5.055	858.462	916.032			5.055	887.021	938.473
										5.06	859.312	917.247			5.06	887.075	939.301
										5.065	860.516	914.505			5.065	886.505	940.355
										5.07	859.473	912.892			5.07	884.86	938.032
										5.075	856.021	912.72			5.075	884.495	936.731
										5.08	852.215	912.247			5.08	885.398	934.645
										5.085	852.065	910.086			5.085	886.656	935.903
										5.09	853.108	909.247			5.09	885.484	933.366
										5.095	854.753	909.505			5.095	885.591	931.796
										5.1	855.527	909.237			5.1	887.011	930.935
										5.105	857.183	907.957			5.105	887.172	929.882
										5.11	855.957	907.742			5.11	887.28	927.968
										5.115	852.495	909.183			5.115	886.538	926.495
										5.12	851.215	910.183			5.12	885.903	923.957
										5.125	853.559	908.021			5.125	884.516	922.065
										5.13	855.602	903.559			5.13	882	921.849
										5.135	854.194	899.172			5.135	879.71	921.409
										5.14	852.817	897.806			5.14	878.355	921.806
										5.145	852.989	896.215			5.145	878.054	922.344
										5.15	852.032	894.215			5.15	878.29	923.247
										5.155	848.527	890.979			5.155	878.645	922.559
										5.16	846.699	891.849			5.16	878.957	922.505
										5.165	847.624	892.452			5.165	878.935	921.71
										5.17	849.204	896.204			5.17	878.344	920.376
										5.175	849.538	898.29			5.175	879.097	918.021
										5.18	849.419	899.14			5.18	877.387	918.409
										5.185	851	899.817			5.185	876.183	920.839
										5.19	853.409	899.269			5.19	875.258	925.333
										5.195	855.505	900.118			5.195	873.204	927.14
										5.2	854.355	899.72			5.2	871.892	926.29
										5.205	854.086	900.817			5.205	871.398	924.935
										5.21	852.613	901.516			5.21	871.441	923.226
										5.215	850.097	899.763			5.215	872.118	921.667
										5.22	848.57	899.183			5.22	873.14	923.548
										5.225	848.14	897.484			5.225	875.312	925.215
										5.23	849.376	895.677			5.23	877.065	925.957
										5.235	850.677	896.505			5.235	878.226	926.441
										5.24	852.14	898.387			5.24	877.462	927.226
										5.245	851.871	898.957			5.245	876.774	929.065
										5.25	851.473	898.247			5.25	875.785	932.527
										5.255	851.957	898.699			5.255	876.161	936.043
										5.26	851.581	898.613			5.26	877.247	937.979
