# Supplementary material for: An architectural role of specific RNA–RNA interactions in oskar granules
Source: Nat Cell Biol. 2024 Oct 1;26(11):1934–42. doi: 10.1038/s41556-024-01519-3 (PMC11567897; doi:10.1038/s41556-024-01519-3)
Supplement: Supplementary file 11 — Statistical source data. [file 41556_2024_1519_MOESM11_ESM.xlsx]

## Sheet: Sheet1
	Fig. 4c				Fig. 4f
	condensate size				condensate size
	WT359	UU359	oskar292
	1.118	0.277	0.319		WT359	UU359	HIV-1359	HIV-2359
	0.805	0.238	0.379		2.369	0.466	0.774	1.022
	1.059	0.371	0.38		2.179	0.526	0.674	1.191
	0.921	0.204	0.394		2.39	0.791	0.598	1.252
	0.951	0.187	0.202		2.22	0.776	0.648	1.116
	1.133	0.192	0.207		2.132	0.231	0.692	1.075
	0.803	0.195	0.209		2.42	0.434	0.83	0.939
	0.368	0.033	0.187		2.22	0.277	0.888	1.176
	0.245	0.043	0.522		2.39	0.238	0.929	1.174
	0.276	0.033	0.463		2.179	0.371	0.886	1.553
	0.448	0.125	0.491		2.369	0.488	0.997	1.458
	0.514	0.112	0.607			0.538	0.639	1.459
	0.401	0.117	0.642			0.342	0.876	1.243
		0.488	0.518
		0.538
		0.342
		0.256
		0.105
		0.314
		0.271
		0.279
		0.211
