# Supplementary material for: An architectural role of specific RNA–RNA interactions in oskar granules
Source: Nat Cell Biol. 2024 Oct 1;26(11):1934–42. doi: 10.1038/s41556-024-01519-3 (PMC11567897; doi:10.1038/s41556-024-01519-3)
Supplement: Supplementary file 12 — Statistical source data. [file 41556_2024_1519_MOESM12_ESM.xlsx]

## Sheet: Sheet1
	Fig. 5d
	Number of PB positive egg-chambers				Total number of egg-chambers screened				Percentage of PB positive egg-chambers
		oskarWT	oskarUU			oskarWT	oskarUU			oskarWT	oskarUU
		78	13			81	81			96.2963	16.0494
		51	30			58	70			87.931	42.8571
		73	15			77	58			94.8052	25.8621
					total	216	209
