# Supplementary material for: An architectural role of specific RNA–RNA interactions in oskar granules
Source: Nat Cell Biol. 2024 Oct 1;26(11):1934–42. doi: 10.1038/s41556-024-01519-3 (PMC11567897; doi:10.1038/s41556-024-01519-3)
Supplement: Supplementary file 14 — Statistical source data. [file 41556_2024_1519_MOESM14_ESM.xlsx]

## Sheet: Sheet1
oskar WT				oskar UU				grk 2B6/2E12
Distance_(microns)	Gray_Value			Distance_(microns)	Gray_Value			Distance_(microns)	Gray_Value
0	56			0	78.0312			0	81.129
0.0762	56.3077			0.0759	78.6875			0.0759	80.8064
0.1524	58.1923			0.1519	79.2812			0.1517	81.6774
0.2286	57.4615			0.2278	80.5938			0.2276	82.3871
0.3048	57.4231			0.3037	82.2188			0.3035	83.2258
0.381	56.7308			0.3797	83.5625			0.3794	83.8064
0.4572	56.7308			0.4556	84.4688			0.4552	85.2903
0.5334	56.3462			0.5316	85.4062			0.5311	85.2581
0.6096	56.8846			0.6075	86.5938			0.607	86.4839
0.6857	56.6154			0.6834	87.2812			0.6829	86.0968
0.7619	56.6538			0.7594	87.6875			0.7587	86
0.8381	56.1154			0.8353	87.9375			0.8346	86.5806
0.9143	54.5			0.9112	88.625			0.9105	87.3226
0.9905	55.6154			0.9872	90.0938			0.9864	87.2258
1.0667	56.5			1.0631	92.0312			1.0622	86.7742
1.1429	55.0385			1.1391	94.1875			1.1381	85.9032
1.2191	54.9615			1.215	95.8438			1.214	86.3548
1.2953	55.6923			1.2909	96.6875			1.2899	86.7742
1.3715	57.2692			1.3669	98.1875			1.3657	88.9355
1.4477	56.2308			1.4428	100.031			1.4416	91.6452
1.5239	56.9615			1.5187	102.062			1.5175	91.9032
1.6001	56.6923			1.5947	103.656			1.5934	94.9032
1.6763	58.4615			1.6706	104.875			1.6692	97.2903
1.7525	57.5385			1.7465	105.469			1.7451	96.8064
1.8287	58.0769			1.8225	105.844			1.821	97.2258
1.9049	56.1154			1.8984	105.875			1.8969	97.1613
1.981	57.0385			1.9744	105.5			1.9727	95.871
2.0572	56.5			2.0503	105.156			2.0486	96.4516
2.1334	57.0769			2.1262	105.312			2.1245	94.9355
2.2096	56.4615			2.2022	105.906			2.2004	94.3226
2.2858	58.3846			2.2781	107			2.2762	93.7419
2.362	57.7308			2.354	108.219			2.3521	91.5806
2.4382	58.3077			2.43	109.438			2.428	90.2581
2.5144	58.6923			2.5059	110.344			2.5039	87.9677
2.5906	58.4231			2.5818	111.188			2.5797	87.2581
2.6668	58.6538			2.6578	111.906			2.6556	85.7419
2.743	57.6923			2.7337	112.25			2.7315	84.5484
2.8192	58.8077			2.8097	112.312			2.8074	83.8387
2.8954	60.5			2.8856	112			2.8832	82.3871
2.9716	59.3846			2.9615	111.125			2.9591	80.871
3.0478	60.8846			3.0375	110.594			3.035	81.129
3.124	60.5			3.1134	111.156			3.1108	80.0645
3.2002	61.3077			3.1893	111.906			3.1867	79.3226
3.2764	61.3462			3.2653	111.875			3.2626	80.871
3.3525	59.4231			3.3412	111.281			3.3385	80.6452
3.4287	60.1538			3.4172	110.906			3.4143	79.9355
3.5049	60.5			3.4931	110.75			3.4902	80.129
3.5811	59.9615			3.569	110.25			3.5661	81.5161
3.6573	58.2308			3.645	110.281			3.642	82.2581
3.7335	58.2692			3.7209	110.438			3.7178	82.9355
3.8097	59.9615			3.7968	109.906			3.7937	83.9677
3.8859	58.6154			3.8728	108.719			3.8696	84.0323
3.9621	58.3846			3.9487	107.25			3.9455	84.6452
4.0383	59.1538			4.0246	106.219			4.0213	84.7419
4.1145	57.4615			4.1006	105.219			4.0972	84.6129
4.1907	58.8462			4.1765	104.156			4.1731	84.6452
4.2669	57.5			4.2525	103			4.249	84.6452
4.3431	57.9615			4.3284	102.406			4.3248	85.6129
4.4193	57.6923			4.4043	101.688			4.4007	83.4194
4.4955	58.8846			4.4803	100.875			4.4766	84.5484
4.5717	60.0385			4.5562	100.531			4.5525	82.9032
4.6478	59.5			4.6321	100.531			4.6283	83.4516
4.724	58.6154			4.7081	100.594			4.7042	84.0645
4.8002	59			4.784	100.625			4.7801	85.2903
4.8764	58.6154			4.86	100.969			4.856	84.871
4.9526	59.9615			4.9359	101.125			4.9318	86.3871
5.0288	59.6538			5.0118	100.906			5.0077	87.7097
5.105	59.4231			5.0878	100.375			5.0836	90.7742
5.1812	57.0769			5.1637	100.438			5.1595	91.2258
5.2574	57.3462			5.2396	100.344			5.2353	92.3871
5.3336	57.6923			5.3156	99.0312			5.3112	92
5.4098	58.0769			5.3915	96.875			5.3871	92.7742
5.486	56.4615			5.4674	94.8438			5.463	91.2581
5.5622	57.5769			5.5434	92.9375			5.5388	90
5.6384	56.1923			5.6193	91.1875			5.6147	88.0323
5.7146	57.3462			5.6953	89.5938			5.6906	84.9355
5.7908	57.2692			5.7712	88.5625			5.7664	81.2581
5.867	56.3462			5.8471	87.6875			5.8423	77
5.9431	55.9615			5.9231	86.9375			5.9182	74.1613
6.0193	55.8077			5.999	86.4062			5.9941	72.0645
6.0955	55.7308			6.0749	86.25			6.0699	70.7419
6.1717	56.0769			6.1509	85.875			6.1458	70.129
6.2479	55.3846			6.2268	85.4062			6.2217	69.5806
6.3241	55.3846			6.3027	85.1875			6.2976	67.9355
6.4003	55.6154			6.3787	85.3438			6.3734	66.7419
6.4765	56.1538			6.4546	86.1562			6.4493	66.2258
6.5527	54.9231			6.5306	87.2812			6.5252	65
6.6289	55.3462			6.6065	88.5938			6.6011	64.4839
6.7051	54.9231			6.6824	89.5			6.6769	63.6774
6.7813	54.2308			6.7584	90.2812			6.7528	64.4516
6.8575	55.5769			6.8343	91.125			6.8287	66.2258
6.9337	56.2308			6.9102	91.8438			6.9046	67.0968
7.0099	56.0385			6.9862	91.7812			6.9804	67.6774
7.0861	55.6923			7.0621	91.25			7.0563	68.8064
7.1623	58.0769			7.1381	90.875			7.1322	68.129
7.2385	58.1923			7.214	90.3125			7.2081	69.5161
7.3146	57.2692			7.2899	90			7.2839	68.0323
7.3908	57.6923			7.3659	89.5938			7.3598	67.9032
7.467	56.4615			7.4418	89.8438			7.4357	66.6452
7.5432	57.6923			7.5177	90.25			7.5116	65.6452
7.6194	55.9615			7.5937	90.25			7.5874	64.1936
7.6956	55			7.6696	89.6562			7.6633	61.9355
7.7718	53.9231			7.7455	89.4375			7.7392	58.1936
7.848	52.6923			7.8215	89.6875			7.8151	55.2581
7.9242	52.6154			7.8974	89.9062			7.8909	52.7742
8.0004	51.9615			7.9734	89.6875			7.9668	49.4516
8.0766	50.7692			8.0493	89.4688			8.0427	47.4516
8.1528	51.4615			8.1252	89.7188			8.1186	46.7419
8.229	52.0385			8.2012	90.625			8.1944	44.5484
8.3052	50.1923			8.2771	92.0312			8.2703	43.6452
8.3814	51.5769			8.353	93.5			8.3462	43.129
8.4576	50.4615			8.429	94.9062			8.4221	43.129
8.5338	52.6538			8.5049	95.9688			8.4979	44
8.6099	52.2308			8.5809	96.75			8.5738	43.3226
8.6861	52.3077			8.6568	97.1875			8.6497	41.6452
8.7623	53.1154			8.7327	97.1562			8.7255	43.0323
8.8385	53.2308			8.8087	96.875			8.8014	42.8064
8.9147	56			8.8846	96.9688			8.8773	43.6452
8.9909	55.3846			8.9605	96.9375			8.9532	45.1936
9.0671	55.2692			9.0365	96.1875			9.029	46.6129
9.1433	55.8077			9.1124	95.0625			9.1049	48.6129
9.2195	56.2308			9.1883	93.875			9.1808	50.129
9.2957	56.1923			9.2643	92.875			9.2567	51.4839
9.3719	56.4231			9.3402	92.125			9.3325	52.0645
9.4481	54.8462			9.4162	91.625			9.4084	51.5806
9.5243	55.1538			9.4921	91.3125			9.4843	51.7742
9.6005	56.5769			9.568	91.3438			9.5602	51.1936
9.6767	56.3462			9.644	91.5625			9.636	51.2258
9.7529	56.5385			9.7199	91.875			9.7119	50.9032
9.8291	58.4615			9.7958	91.75			9.7878	50
9.9052	57.8846			9.8718	90.875			9.8637	49.1936
9.9814	56.3846			9.9477	89.9062			9.9395	47.871
10.0576	57.3077			10.0236	89.375			10.0154	47.0645
10.1338	57.3462			10.0996	89.25			10.0913	46.0645
10.21	58.6538			10.1755	89.2812			10.1672	44.6129
10.2862	58.5			10.2515	89.1875			10.243	43.4516
10.3624	58.7308			10.3274	89.4688			10.3189	42.9355
10.4386	59.1154			10.4033	89.75			10.3948	42.2258
10.5148	60.2308			10.4793	89.6562			10.4707	40.871
10.591	60.6923			10.5552	89.5312			10.5465	41.2903
10.6672	60.7308			10.6311	89.6562			10.6224	41.0968
10.7434	60.9615			10.7071	90.1875			10.6983	38.871
10.8196	61.0769			10.783	90.7812			10.7742	39.2903
10.8958	61.2692			10.859	90.7812			10.85	38.7097
10.972	60			10.9349	90.25			10.9259	37.9355
11.0482	59.9231			11.0108	90.0625			11.0018	37.6774
11.1244	60.3077			11.0868	90.125			11.0777	37.7742
11.2005	61.0385			11.1627	89.75			11.1535	37.4194
11.2767	60.1923			11.2386	88.75			11.2294	38.7419
11.3529	59.8846			11.3146	87.6562			11.3053	39.4194
11.4291	61.1538			11.3905	86.9688			11.3812	39.6774
11.5053	59.3077			11.4664	86.4375			11.457	40.7097
11.5815	59.6538			11.5424	85.6875			11.5329	40.6129
11.6577	59.8462			11.6183	85.0312			11.6088	41.0645
11.7339	58.3462			11.6943	84.1562			11.6846	40.871
11.8101	59.3462			11.7702	83.1562			11.7605	40.7742
11.8863	58.6923			11.8461	81.9688			11.8364	40.9355
11.9625	56.7308			11.9221	80.8125			11.9123	40.871
12.0387	58.0385			11.998	80.2812			11.9881	41.5806
12.1149	56.0769			12.0739	80.2188			12.064	40.8387
12.1911	55.1923			12.1499	80.375			12.1399	41.3871
12.2673	55.9231			12.2258	80.4688			12.2158	41.129
12.3435	53.8846			12.3018	80.3125			12.2916	40.5806
12.4197	52.6923			12.3777	80.375			12.3675	39.7097
12.4959	53.2308			12.4536	81.0938			12.4434	39.6774
12.572	52.8077			12.5296	81.8125			12.5193	38.4194
12.6482	53.2308			12.6055	82.5312			12.5951	38.3871
12.7244	54.1923			12.6814	83.5625			12.671	38.2258
12.8006	54.1154			12.7574	84.3438			12.7469	36.871
12.8768	56.4231			12.8333	84.6562			12.8228	35.6129
12.953	56.6923			12.9092	84.75			12.8986	34.3871
13.0292	57.7692			12.9852	84.9688			12.9745	33.871
13.1054	60.8846			13.0611	85.6875			13.0504	33.6774
13.1816	61.4231			13.1371	86.3438			13.1263	32.3226
13.2578	64.8462			13.213	86.375			13.2021	32.4839
13.334	63.6538			13.2889	86.0625			13.278	31.3548
13.4102	65.5769			13.3649	85.9375			13.3539	31.0968
13.4864	64.5769			13.4408	85.7188			13.4298	30.129
13.5626	66.6538			13.5167	84.9688			13.5056	29.9032
13.6388	66.3462			13.5927	83.9688			13.5815	30.0645
13.715	65.5769			13.6686	83.5625			13.6574	30.0968
13.7912	66.0769			13.7445	83.2188			13.7333	30.9355
13.8673	65.8462			13.8205	82.4062			13.8091	30.6129
13.9435	66.1154			13.8964	81.4375			13.885	31.5806
14.0197	64.1154			13.9724	80.875			13.9609	31.4194
14.0959	65.7308			14.0483	80.75			14.0368	32.2258
14.1721	63.4615			14.1242	80.2188			14.1126	32.7742
14.2483	63.6154			14.2002	79.8125			14.1885	32.4516
14.3245	63.7308			14.2761	80.0312			14.2644	31.7742
14.4007	64.2308			14.352	80.3438			14.3402	31.8065
14.4769	64.3846			14.428	80.375			14.4161	30.6774
14.5531	64.5385			14.5039	80.3125			14.492	30.6774
14.6293	62.6538			14.5799	80.1875			14.5679	30.9677
14.7055	63.3846			14.6558	79.9688			14.6437	30.8065
14.7817	62.3077			14.7317	80.0312			14.7196	29.3548
14.8579	61.2692			14.8077	80.5			14.7955	29.3226
14.9341	60.5			14.8836	80.875			14.8714	28.8065
15.0103	60.3462			14.9595	81.5			14.9472	28.3871
15.0865	59.5			15.0355	81.875			15.0231	29
15.1626	60.0769			15.1114	82.0625			15.099	27.8387
15.2388	58.9615			15.1873	82.3438			15.1749	28.4194
15.315	58.8462			15.2633	82.9375			15.2507	28.2258
15.3912	57.1538			15.3392	83.2812			15.3266	28.5484
15.4674	55.1923			15.4152	83.9062			15.4025	28.3548
15.5436	55.6923			15.4911	84.375			15.4784	27.7419
15.6198	54.8462			15.567	84.4062			15.5542	27.5484
15.696	53.2692			15.643	84.0312			15.6301	26.6129
15.7722	53.3462			15.7189	83.6875			15.706	26.3226
15.8484	52.6538			15.7948	83.6562			15.7819	25.9032
15.9246	53.5			15.8708	83.6562			15.8577	25.4839
16.0008	52.8846			15.9467	83.5625			15.9336	24.4194
16.077	52.7308			16.0226	83.4688			16.0095	23.9032
16.1532	51.6538			16.0986	83.875			16.0854	23.0968
16.2294	51.7308			16.1745	84.25			16.1612	22.0323
16.3056	50.8846			16.2505	84.0938			16.2371	21.9677
16.3818	51.9231			16.3264	83.9688			16.313	22.5806
16.458	50.2308			16.4023	83.8125			16.3889	22.2903
16.5341	51.0769			16.4783	83.5938			16.4647	22.7742
16.6103	50.7308			16.5542	83.7188			16.5406	23.0968
16.6865	50.5769			16.6301	84.3438			16.6165	23.0323
16.7627	50.8846			16.7061	85.1875			16.6924	23.9677
16.8389	50.6538			16.782	85.6562			16.7682	23.7097
16.9151	50.1154			16.858	85.375			16.8441	24.2258
16.9913	51.0385			16.9339	84.75			16.92	24.129
17.0675	51.6154			17.0098	84.4688			16.9959	24.7742
17.1437	50.8077			17.0858	84.0625			17.0717	25.1935
17.2199	51.3462			17.1617	83.4375			17.1476	25.5161
17.2961	50.2308			17.2376	82.6562			17.2235	24.871
17.3723	50.6538			17.3136	82.0625			17.2993	25.2903
17.4485	51.3077			17.3895	81.4688			17.3752	25.0645
17.5247	51.0769			17.4654	80.8125			17.4511	25.6129
17.6009	49.8846			17.5414	79.7812			17.527	26.2581
17.6771	49.9615			17.6173	78.75			17.6028	26.8065
17.7533	48.6923			17.6933	78.2812			17.6787	27.5806
17.8294	47.6538			17.7692	77.7188			17.7546	27.3871
17.9056	48			17.8451	76.9062			17.8305	27.5161
17.9818	46.9231			17.9211	76.125			17.9063	27.5161
18.058	47.3462			17.997	75.0625			17.9822	27.9355
18.1342	46.7692			18.0729	73.5			18.0581	26.6774
18.2104	46.1538			18.1489	71.6875			18.134	27.2581
18.2866	45			18.2248	70.5938			18.2098	26.3226
18.3628	44.8846			18.3008	71.1875			18.2857	26.3226
18.439	43.6923			18.3767	72.4375			18.3616	25.8065
18.5152	44.0385			18.4526	73.6562			18.4375	25.0645
18.5914	43.4615			18.5286	74.6562			18.5133	24.9677
18.6676	43.5769			18.6045	75.7812			18.5892	24.1613
18.7438	43.7692			18.6804	76.8438			18.6651	24.4194
18.82	43.6923			18.7564	77.875			18.741	24.9677
18.8962	43.1538			18.8323	78.8125			18.8168	24.6774
18.9724	43.6154			18.9082	79.75			18.8927	25.3871
19.0486	43.1154			18.9842	79.9688			18.9686	25.6774
19.1247	44.0769			19.0601	79.6875			19.0445	25.9355
19.2009	43.0385			19.1361	79			19.1203	26.5484
19.2771	44.3846			19.212	78.3438			19.1962	27.8065
19.3533	44.8462			19.2879	76.875			19.2721	28.0968
19.4295	45.6923			19.3639	75.5938			19.348	27.2903
19.5057	46.6538			19.4398	74.625			19.4238	27.129
19.5819	48.2308			19.5157	73.9688			19.4997	26.6452
19.6581	47.5769			19.5917	73.6875			19.5756	26.7742
19.7343	46.7692			19.6676	73.5312			19.6515	26.3548
19.8105	45.6923			19.7435	73.5625			19.7273	26.7419
19.8867	46.7308			19.8195	72.8438			19.8032	26.0968
19.9629	45.1538			19.8954	72.0938			19.8791	26
20.0391	45.6154			19.9714	72.0625			19.955	26.129
20.1153	45.3462			20.0473	71.9375			20.0308	25.8065
20.1915	44.6923			20.1232	71.7188			20.1067	24.4516
20.2677	44.7692			20.1992	71.6875			20.1826	24.129
20.3439	43.4231			20.2751	72.2812			20.2584	23.2903
20.42	42.8462			20.351	73.1875			20.3343	23.129
20.4962	42.9615			20.427	74.0938			20.4102	23.0323
20.5724	42.3077			20.5029	75.2188			20.4861	22.5484
20.6486	43.4615			20.5789	75.8125			20.5619	22.3548
20.7248	42.3462			20.6548	76.125			20.6378	22.1935
20.801	42.8462			20.7307	75.7188			20.7137	22.4839
20.8772	42.7308			20.8067	75.0625			20.7896	21.9677
20.9534	43			20.8826	74.5625			20.8654	23.2903
21.0296	42.7308			20.9585	74.4062			20.9413	24.0968
21.1058	42.5769			21.0345	74.375			21.0172	23.6129
21.182	42.6923			21.1104	74.75			21.0931	24.3226
21.2582	42.3462			21.1863	75.3125			21.1689	24.7097
21.3344	42			21.2623	75.9688			21.2448	25.3871
21.4106	40.7308			21.3382	76.4688			21.3207	24.7419
21.4868	42.2308			21.4142	76.1562			21.3966	25.3871
21.563	40.1923			21.4901	75.875			21.4724	25
21.6392	39.8846			21.566	75.2188			21.5483	25.0968
21.7154	40.7308			21.642	74.1562			21.6242	25.7097
21.7915	40.6923			21.7179	72.7188			21.7001	25.2581
21.8677	39.6923			21.7938	71.7812			21.7759	25.8387
21.9439	40			21.8698	71.4375			21.8518	25.5484
22.0201	40.6923			21.9457	71.0312			21.9277	26.0645
22.0963	40.3462			22.0217	70.4375			22.0036	26.3226
22.1725	39.6154			22.0976	69.3125			22.0794	26.4839
22.2487	40.5769			22.1735	68			22.1553	26.9032
22.3249	40.5			22.2495	66.875			22.2312	27.0968
22.4011	39.9615			22.3254	66.0312			22.3071	27.9677
22.4773	40.5769			22.4013	64.9375			22.3829	29.2581
22.5535	41.3846			22.4773	64			22.4588	28.5161
22.6297	41.1923			22.5532	63.5312			22.5347	29.1935
22.7059	42.1923			22.6291	63.0625			22.6106	29.0968
22.7821	43.5769			22.7051	62.5			22.6864	28.1613
22.8583	43.8462			22.781	61.8125			22.7623	28.3871
22.9345	43.4615			22.857	61.25			22.8382	28.3548
23.0107	45.1538			22.9329	60.5938			22.914	27.7097
23.0868	44.1154			23.0088	59.875			22.9899	27.9355
23.163	44.9615			23.0848	59.125			23.0658	27.2903
23.2392	44.4231			23.1607	58.1562			23.1417	27.9355
23.3154	44.5769			23.2366	57.25			23.2175	26.8387
23.3916	44.9615			23.3126	56.5938			23.2934	26.8387
23.4678	44.2308			23.3885	56.0938			23.3693	26.9032
23.544	43.9231			23.4644	55.9375			23.4452	26.9355
23.6202	43.0769			23.5404	55.7188			23.521	27.0968
23.6964	44.0385			23.6163	55.5312			23.5969	26.6129
23.7726	42.3846			23.6923	55.9688			23.6728	28.3226
23.8488	42.0385			23.7682	56.4062			23.7487	29.2258
23.925	41.6538			23.8441	56.7812			23.8245	29.9032
24.0012	42.5769			23.9201	57.375			23.9004	31.129
24.0774	42.6154			23.996	58.4688			23.9763	31.4839
24.1536	41.6154			24.0719	60.0312			24.0522	32.3226
24.2298	42.2692			24.1479	61.4688			24.128	33.1613
24.306	42.2692			24.2238	62.9062			24.2039	33.8064
24.3821	41.5			24.2998	64.25			24.2798	34.3548
24.4583	42.1538			24.3757	65.25			24.3557	34.871
24.5345	41.5			24.4516	66.1875			24.4315	33.9355
24.6107	40.8462			24.5276	66.9375			24.5074	33.3871
24.6869	40.2692			24.6035	67.3438			24.5833	32.6774
24.7631	39.6538			24.6794	67.4062			24.6592	32.129
24.8393	38.6154			24.7554	67.1562			24.735	30.8387
24.9155	38.1154			24.8313	67.25			24.8109	29.8387
24.9917	38.5385			24.9072	67.5			24.8868	30.1613
25.0679	38.2692			24.9832	67.7812			24.9627	30.1613
25.1441	37.6154			25.0591	68.2188			25.0385	29.9032
25.2203	37.3462			25.1351	68.9375			25.1144	30.1613
25.2965	36.5385			25.211	69.0625			25.1903	30.7097
25.3727	36.6538			25.2869	69.1875			25.2662	30.4194
25.4489	35.6923			25.3629	69.4375			25.342	30.4516
25.5251	36.5			25.4388	69.7812			25.4179	31.0645
25.6013	35.6923			25.5147	69.5			25.4938	30.7419
25.6775	36.0385			25.5907	68.875			25.5697	30.9355
25.7536	36.2692			25.6666	68.375			25.6455	30.9032
25.8298	35.8846			25.7426	68.5312			25.7214	31.0645
25.906	35.5			25.8185	69			25.7973	31.2903
25.9822	36.1923			25.8944	69.3438			25.8731	31.129
26.0584	35.8077			25.9704	68.9375			25.949	31.7742
26.1346	35.9615			26.0463	68.5938			26.0249	31.2258
26.2108	35.0769			26.1222	68.3438			26.1008	31.6774
26.287	35.6538			26.1982	67.8125			26.1766	31.3871
26.3632	35.1923			26.2741	67.3125			26.2525	31.1613
26.4394	34.8462			26.35	66.8125			26.3284	31.3226
26.5156	35.0769			26.426	66.0312			26.4043	31.3548
26.5918	34.6538			26.5019	65.2188			26.4801	31.7097
26.668	34.6538			26.5779	64.5938			26.556	31.9355
26.7442	33.9615			26.6538	63.875			26.6319	31.6774
26.8204	33.5769			26.7297	63.1562			26.7078	32.5806
26.8966	32.6923			26.8057	62.3438			26.7836	32.5161
26.9728	33.5769			26.8816	62.0312			26.8595	32.2903
27.0489	34.4231			26.9575	61.6562			26.9354	33.4516
27.1251	32.6538			27.0335	61.1875			27.0113	33.871
27.2013	35.0769			27.1094	60.9375			27.0871	33.6452
27.2775	33.5769			27.1853	60.8438			27.163	35.0968
27.3537	33.7692			27.2613	60.9375			27.2389	34.9355
27.4299	34.5385			27.3372	60.8438			27.3148	35.0323
27.5061	33.5			27.4132	60.8438			27.3906	35.2258
27.5823	34.6538			27.4891	61.0938			27.4665	34.3226
27.6585	34.5769			27.565	61.5312			27.5424	34.7419
27.7347	34.0385			27.641	61.75			27.6183	34.4839
27.8109	34.7692			27.7169	61.625			27.6941	34.7097
27.8871	35.4615			27.7928	61.5312			27.77	34.3226
27.9633	35.9231			27.8688	61.7812			27.8459	34.0645
28.0395	34.8077			27.9447	61.875			27.9218	34
28.1157	36.6923			28.0207	61.9062			27.9976	34.2581
28.1919	37.8462			28.0966	61.9688			28.0735	34.7097
28.2681	37.5			28.1725	62			28.1494	34.2581
28.3442	38.3462			28.2485	61.5312			28.2253	33.9677
28.4204	38.1538			28.3244	60.9375			28.3011	34.0968
28.4966	37.4231			28.4003	60.3438			28.377	33.8064
28.5728	37.8846			28.4763	59.9062			28.4529	34.129
28.649	38.1154			28.5522	59.4688			28.5287	34.129
28.7252	38.9615			28.6281	58.7188			28.6046	34.5806
28.8014	38.6538			28.7041	58.2812			28.6805	33.3871
28.8776	38.7308			28.78	58.2188			28.7564	33.4516
28.9538	39.1154			28.856	57.6562			28.8322	33.8064
29.03	39.8846			28.9319	56.9688			28.9081	34.3548
29.1062	40.0769			29.0078	56.375			28.984	32.9677
29.1824	39.5			29.0838	56.125			29.0599	33.8064
29.2586	39.9615			29.1597	56.3438			29.1357	33.7742
29.3348	39.4231			29.2356	56.8438			29.2116	34.7097
29.411	39.1154			29.3116	57.4375			29.2875	35.4839
29.4872	38.3077			29.3875	58.125			29.3634	36.129
29.5634	38.2308			29.4635	58.6562			29.4392	36.2581
29.6395	37.2692			29.5394	58.9688			29.5151	36.4194
29.7157	36.6154			29.6153	59.5			29.591	36.3548
29.7919	36.0769			29.6913	60			29.6669	36.5484
29.8681	35.0769			29.7672	60.25			29.7427	38.0323
29.9443	34			29.8431	60.0312			29.8186	37.2581
30.0205	32.6538			29.9191	59.7188			29.8945	37.5806
30.0967	32.5769			29.995	59.4062			29.9704	37.7419
30.1729	31.5385			30.0709	59.375			30.0462	36.8064
30.2491	31.4231			30.1469	59.375			30.1221	37.5161
30.3253	31.3077			30.2228	58.9062			30.198	37
30.4015	32.1538			30.2988	58.1562			30.2739	36.5161
30.4777	31.3077			30.3747	57.4375			30.3497	36.9677
30.5539	32.3846			30.4506	56.625			30.4256	36.9677
30.6301	31			30.5266	56.125			30.5015	37.6452
30.7063	31.8077			30.6025	55.7188			30.5774	39
30.7825	32.4231			30.6784	55.1562			30.6532	39.0968
30.8587	31.6923			30.7544	54.3125			30.7291	40.0323
30.9349	32.8462			30.8303	54.375			30.805	39.9677
31.011	33.3077			30.9062	55			30.8809	41.5484
31.0872	33.2692			30.9822	55.4688			30.9567	40.7097
31.1634	33.6538			31.0581	55.8438			31.0326	41.6129
31.2396	34.1154			31.1341	56.0312			31.1085	40.5806
31.3158	33.6538			31.21	56.125			31.1844	40.6452
31.392	34.1538			31.2859	56.3438			31.2602	40.4839
31.4682	35.0769			31.3619	56.4688			31.3361	40.3548
31.5444	35.1923			31.4378	56.7812			31.412	40.4839
31.6206	35.7692			31.5137	57.0938			31.4879	39.7097
31.6968	34.3462			31.5897	56.7812			31.5637	39.3226
31.773	35.0769			31.6656	56.5312			31.6396	39.0323
31.8492	34.8462			31.7416	56.3438			31.7155	38.9355
31.9254	33			31.8175	56.0625			31.7913	38.8387
32.0016	33.4615			31.8934	55.8125			31.8672	39.1613
32.0778	33.0385			31.9694	55.5			31.9431	40.3871
32.154	32.9231			32.0453	54.9688			32.019	40.6452
32.2302	32.5			32.1212	54.5938			32.0948	40.4194
32.3063	34.0769			32.1972	54.5625			32.1707	40.3226
32.3825	32.9231			32.2731	54.7188			32.2466	39.9355
32.4587	32.7308			32.349	54.7812			32.3225	39.7097
32.5349	32.8077			32.425	54.5			32.3983	38.7097
32.6111	33.3462			32.5009	54.2812			32.4742	38.4194
32.6873	33.1923			32.5769	53.8125			32.5501	37.129
32.7635	33.5769			32.6528	53.2812			32.626	37.3871
32.8397	33.1923			32.7287	53.0625			32.7018	36.9032
32.9159	32.7692			32.8047	52.9688			32.7777	37.3226
32.9921	32.2308			32.8806	52.6562			32.8536	37.6774
33.0683	32.4231			32.9565	52.1562			32.9295	36.4194
33.1445	32.8462			33.0325	52.0312			33.0053	35.9677
33.2207	31.6923			33.1084	51.8438			33.0812	36.4194
33.2969	32.2692			33.1843	51.5938			33.1571	36.1613
33.3731	31.9615			33.2603	51.7188			33.233	36.7419
33.4493	30.7308			33.3362	52			33.3088	37.6129
33.5255	30.6538			33.4122	52.0938			33.3847	37.5484
33.6017	30.4231			33.4881	52.4062			33.4606	38.6129
33.6778	29.5			33.564	52.8125			33.5365	39.2258
33.754	30.1923			33.64	52.6562			33.6123	39.9677
33.8302	30.0385			33.7159	52.4688			33.6882	40.8387
33.9064	30.6538			33.7918	52.625			33.7641	40.129
33.9826	30.5385			33.8678	53.1562			33.84	41.1936
34.0588	30.3077			33.9437	53.5			33.9158	41.3871
34.135	29.5385			34.0197	53.375			33.9917	41.8387
34.2112	30.4231			34.0956	53.4375			34.0676	41.1936
34.2874	28.8077			34.1715	53.5			34.1435	42
34.3636	31			34.2475	53.0312			34.2193	41.8064
34.4398	29.5385			34.3234	52.5312			34.2952	40.7097
34.516	29.8846			34.3993	52.2188			34.3711	39.871
34.5922	29.3462			34.4753	52.3125			34.4469	38.3871
34.6684	30.7692			34.5512	52.7812			34.5228	38.2903
34.7446	31.6154			34.6271	52.875			34.5987	37.129
34.8208	31.0385			34.7031	52.6562			34.6746	36.7742
34.8969	31.4231			34.779	52.6562			34.7504	35.9677
34.9731	32.5769			34.855	52.7188			34.8263	34.871
35.0493	32.3077			34.9309	52.6562			34.9022	34.129
35.1255	33.2308			35.0068	52.7188			34.9781	34.0968
35.2017	33.3077			35.0828	52.5938			35.0539	32.6129
35.2779	32.5385			35.1587	52.125			35.1298	32.3226
35.3541	32.4615			35.2346	51.6562			35.2057	31.871
35.4303	31.9231			35.3106	51.3438			35.2816	32
35.5065	31.9231			35.3865	51.4688			35.3574	32.2903
35.5827	32.4231			35.4625	51.75			35.4333	32.6774
35.6589	32.1538			35.5384	51.9062			35.5092	32.0323
35.7351	32.1538			35.6143	51.8438			35.5851	32.4839
35.8113	32.1538			35.6903	51.625			35.6609	32.8064
35.8875	32.7308			35.7662	51.375			35.7368	33.8064
35.9637	32.5385			35.8421	51.3438			35.8127	33.871
36.0399	32.2692			35.9181	51.5			35.8886	35.4839
36.1161	32.7692			35.994	51.4688			35.9644	36.9355
36.1923	32.6154			36.0699	51.1875			36.0403	37.0323
36.2684	32.2308			36.1459	50.9375			36.1162	37.4516
36.3446	33.5385			36.2218	51.0938			36.1921	38.5484
36.4208	32.5385			36.2978	51.2812			36.2679	40.2581
36.497	32.5385			36.3737	51.5			36.3438	40.5484
36.5732	33.1923			36.4496	51.5			36.4197	42.3226
36.6494	33.1923			36.5256	51.5			36.4956	43.8064
36.7256	33.9231			36.6015	51.625			36.5714	45.8387
36.8018	32.8846			36.6774	51.5312			36.6473	47
36.878	32.9615			36.7534	51.5938			36.7232	49.4194
36.9542	33.5769			36.8293	51.5938			36.7991	47.6452
37.0304	33.2308			36.9053	51.5938			36.8749	49.8387
37.1066	31.8846			36.9812	51.4688			36.9508	49.1936
37.1828	33.4231			37.0571	50.9375			37.0267	49.9355
37.259	33.6538			37.1331	50.375			37.1026	49.5484
37.3352	33.3846			37.209	49.7188			37.1784	49.6452
37.4114	32.5769			37.2849	49.3438			37.2543	49.0968
37.4876	33.2692			37.3609	49.0625			37.3302	49.3548
37.5637	32.0385			37.4368	48.9688			37.406	49.9032
37.6399	32.3846			37.5127	49			37.4819	49.2258
37.7161	30.7308			37.5887	48.875			37.5578	49.2903
37.7923	31.6154			37.6646	48.875			37.6337	48.5484
37.8685	29.9231			37.7406	49.0938			37.7095	48.8387
37.9447	29.8462			37.8165	49.125			37.7854	50.0645
38.0209	29.0769			37.8924	49			37.8613	50.3548
38.0971	28.9615			37.9684	49.4062			37.9372	50.871
38.1733	29.1923			38.0443	49.8125			38.013	51.4194
38.2495	29.0385			38.1202	50.125			38.0889	50.9355
38.3257	29.6154			38.1962	50.4688			38.1648	50.8064
38.4019	28.8846			38.2721	50.5625			38.2407	50.8387
38.4781	29.8846			38.348	51.0312			38.3165	49.4194
38.5543	29.1923			38.424	51.4688			38.3924	48.7097
38.6305	29.6538			38.4999	51.5312			38.4683	48.3226
38.7067	30.1923			38.5759	51.375			38.5442	48.7097
38.7829	31.2308			38.6518	51.6875			38.62	48.3548
38.8591	31.3846			38.7277	52.0625			38.6959	48.6774
38.9352	32			38.8037	52.0938			38.7718	48.5806
39.0114	31.0385			38.8796	51.75			38.8477	48.9032
39.0876	30.6154			38.9555	51.5625			38.9235	49.3226
39.1638	31.5385			39.0315	51.5			38.9994	49.6774
39.24	31.4231			39.1074	51.0312			39.0753	50.7419
39.3162	31.2308			39.1834	50.3125			39.1512	49.2258
39.3924	30.4231			39.2593	49.7188			39.227	49.4194
39.4686	29.8846			39.3352	49.7188			39.3029	48.0323
39.5448	29.6538			39.4112	49.2188			39.3788	49
39.621	29.4231			39.4871	48.4688			39.4547	48.4516
39.6972	27.8846			39.563	48.0312			39.5305	47.871
39.7734	27			39.639	47.8125			39.6064	48.0968
39.8496	27			39.7149	47.25			39.6823	47.2903
39.9258	26.1154			39.7908	46.5312			39.7582	47.129
40.002	26.3846			39.8668	46.1562			39.834	47.9355
40.0782	24.7308			39.9427	46.3438			39.9099	49
40.1544	23.6923			40.0187	46.25			39.9858	49.2581
40.2305	24.8846			40.0946	45.9688			40.0616	49.4839
40.3067	24.0769			40.1705	45.8125			40.1375	48.3226
40.3829	23.7308			40.2465	45.9688			40.2134	50.0323
40.4591	23.6538			40.3224	46.5625			40.2893	50.8387
40.5353	23.7692			40.3983	47.0625			40.3651	50.9677
40.6115	24.3077			40.4743	46.5625			40.441	51.129
40.6877	24.3077			40.5502	46.1562			40.5169	51.871
40.7639	23.1538			40.6261	45.8438			40.5928	50.8387
40.8401	24.3077			40.7021	45.4062			40.6686	51.129
40.9163	24.8462			40.778	45.0625			40.7445	49.7097
40.9925	25.1154			40.854	44.9062			40.8204	48
41.0687	25.3846			40.9299	44.4375			40.8963	47.8387
41.1449	24.0769			41.0058	44.4375			40.9721	45.871
41.2211	24.7308			41.0818	44.8125			41.048	44.6774
41.2973	25.6923			41.1577	45			41.1239	44.1936
41.3735	26.3077			41.2336	44.8125			41.1998	44.0645
41.4497	26.4231			41.3096	44.5312			41.2756	42.9677
41.5258	27.2692			41.3855	44.3125			41.3515	42.3871
41.602	27.6538			41.4615	44.0938			41.4274	42.871
41.6782	26.9231			41.5374	43.625			41.5033	43.0645
41.7544	27.1154			41.6133	43.7188			41.5791	43.3226
41.8306	27.2308			41.6893	44.1562			41.655	43.2903
41.9068	26.1154			41.7652	44.8438			41.7309	43.3871
41.983	25.9615			41.8411	45.3125			41.8068	44.9355
42.0592	26.7308			41.9171	46.1562			41.8826	45.9677
42.1354	26.1923			41.993	46.9062			41.9585	48.0968
42.2116	26.5385			42.0689	47.6875			42.0344	49.7097
42.2878	26.7692			42.1449	48.4375			42.1103	51.4516
42.364	27.2692			42.2208	48.875			42.1861	52.2903
42.4402	27.8846			42.2968	49.0312			42.262	52.0968
42.5164	26.9231			42.3727	49.125			42.3379	51.5161
42.5926	26.6538			42.4486	49.6562			42.4138	51.8064
42.6688	25.9231			42.5246	50.5			42.4896	52.7742
42.745	26.3077			42.6005	51.5312			42.5655	52.5806
42.8211	26.2692			42.6764	52.0938			42.6414	51.6452
42.8973	25.8462			42.7524	52.0625			42.7173	52.6129
42.9735	25.3462			42.8283	52.5312			42.7931	53.0323
43.0497	25.8462			42.9043	52.8125			42.869	53.3226
43.1259	26.3077			42.9802	52.9375			42.9449	54.2903
43.2021	25.5385			43.0561	52.9375			43.0207	53.5161
43.2783	26.2692			43.1321	52.6562			43.0966	54.2258
43.3545	25.5769			43.208	52.3125			43.1725	56.7097
43.4307	26.3846			43.2839	52.1875			43.2484	58
43.5069	26.6154			43.3599	52.2812			43.3242	56.7742
43.5831	25.9615			43.4358	52.5312			43.4001	56.9355
43.6593	26.8077			43.5117	52.7812			43.476	56.4839
43.7355	26.7308			43.5877	53.1562			43.5519	55.0645
43.8117	26.1923			43.6636	53.4375			43.6277	54.2581
43.8879	26.9231			43.7396	53.7812			43.7036	53.3871
43.9641	26.5			43.8155	54.3438			43.7795	53.9032
44.0403	25.5385			43.8914	54.7188			43.8554	53.2258
44.1165	24.8846			43.9674	54.7188			43.9312	54.129
44.1926	25			44.0433	54.9062			44.0071	55.0323
44.2688	24.5			44.1192	54.9062			44.083	54.9032
44.345	23.9615			44.1952	55.1875			44.1589	54.5484
44.4212	23.8846			44.2711	55.5			44.2347	55.6774
44.4974	22.6538			44.347	55.625			44.3106	56.7742
44.5736	23.5769			44.423	55.5			44.3865	55.7742
44.6498	24.1154			44.4989	55.0625			44.4624	55.3226
44.726	23.8462			44.5749	54.75			44.5382	53.5806
44.8022	23.6538			44.6508	54.4688			44.6141	52.5806
44.8784	24.5385			44.7267	53.875			44.69	52.0323
44.9546	24.3462			44.8027	53.125			44.7659	51.0645
45.0308	24.5			44.8786	52.9375			44.8417	50.9677
45.107	25.5385			44.9545	52.6875			44.9176	49.5806
45.1832	25.8462			45.0305	51.9375			44.9935	49.8064
45.2594	25.3077			45.1064	51.7188			45.0694	48.9032
45.3356	25.5769			45.1824	51.9062			45.1452	48.3226
45.4118	26.0769			45.2583	51.8438			45.2211	47.2581
45.4879	25.4231			45.3342	51.4688			45.297	47.129
45.5641	25.7692			45.4102	51.0938			45.3729	47.2581
45.6403	24.8077			45.4861	51.3438			45.4487	46.8387
45.7165	25			45.562	51.6562			45.5246	46.4516
45.7927	25.5385			45.638	51.9688			45.6005	45.871
45.8689	24.9231			45.7139	52.125			45.6763	44.9677
45.9451	25.3077			45.7898	52.125			45.7522	43.871
46.0213	25.5			45.8658	52.0938			45.8281	42.9355
46.0975	25.6923			45.9417	52.0625			45.904	42.6774
46.1737	25.2308			46.0177	51.8125			45.9798	43.2581
46.2499	26.1923			46.0936	51.5625			46.0557	42.5484
46.3261	26.2308			46.1695	51.2812			46.1316	43.3871
46.4023	26.3846			46.2455	50.8438			46.2075	44.1936
46.4785	25.8462			46.3214	50.625			46.2833	44.9677
46.5547	25.8462			46.3973	50.1875			46.3592	46.5806
46.6309	26.5385			46.4733	50			46.4351	48.2903
46.7071	26.2692			46.5492	50.0938			46.511	49.5806
46.7832	27.0385			46.6252	49.9062			46.5868	51.2258
46.8594	26.1538			46.7011	50.3125			46.6627	53.129
46.9356	26.3462			46.777	50.5			46.7386	54.2581
47.0118	26.0769			46.853	50.5			46.8145	54.6452
47.088	27.0385			46.9289	50.5			46.8903	54.5806
47.1642	27.2308			47.0048	50.6875			46.9662	55.4516
47.2404	27.6154			47.0808	51.0312			47.0421	56.3548
47.3166	27.8846			47.1567	51.375			47.118	55.9355
47.3928	27.6923			47.2326	51.9375			47.1938	55.5806
47.469	27.7692			47.3086	52.2188			47.2697	54.1613
47.5452	27.5385			47.3845	52.3125			47.3456	55.3226
47.6214	28.8077			47.4605	52.4062			47.4215	55.4516
47.6976	29.6923			47.5364	52.8438			47.4973	55.6774
47.7738	30.1538			47.6123	53.25			47.5732	55.3226
47.85	30.9231			47.6883	53.5625			47.6491	54.7419
47.9262	30.7692			47.7642	53.875			47.725	53.9355
48.0024	31.6154			47.8401	53.8438			47.8008	54.7419
48.0785	32.8462			47.9161	53.6875			47.8767	51.5484
48.1547	32.1154			47.992	52.875			47.9526	51.9032
48.2309	32.2308			48.068	52.0625			48.0285	52.0645
48.3071	32.5769			48.1439	51.3438			48.1043	51.2581
48.3833	34.3077			48.2198	50.75			48.1802	50.8387
48.4595	33.8846			48.2958	50.125			48.2561	50.1613
48.5357	33.8462			48.3717	49.3438			48.332	51.0968
48.6119	33.8846			48.4476	48.9688			48.4078	50.871
48.6881	34.1154			48.5236	48.7188			48.4837	50.5806
48.7643	35.3077			48.5995	48.375			48.5596	50.7419
48.8405	34.9231			48.6754	47.6875			48.6354	51.7097
48.9167	35.2692			48.7514	47			48.7113	52.129
48.9929	37.2692			48.8273	45.8438			48.7872	52.5161
49.0691	37.7308			48.9033	45.0312			48.8631	53.3871
49.1453	37.3846			48.9792	44.5938			48.9389	53.4194
49.2215	38.5385			49.0551	44.4688			49.0148	52.6129
49.2977	38.9231			49.1311	44.5312			49.0907	52.6452
49.3739	38.5769			49.207	44.6875			49.1666	51.9677
49.45	40.9231			49.2829	44.9062			49.2424	52.0645
49.5262	40.8462			49.3589	45.0938			49.3183	50.5806
49.6024	42			49.4348	45.5312			49.3942	47.8064
49.6786	42.7308			49.5107	46			49.4701	48.2258
49.7548	43.1538			49.5867	46.4375			49.5459	47.9677
49.831	45.5385			49.6626	46.6562			49.6218	47.871
49.9072	45.2308			49.7386	46.8438			49.6977	48.4194
49.9834	46.5769			49.8145	47.375			49.7736	48.8064
50.0596	46.2308			49.8904	47.3438			49.8494	50.2581
50.1358	47.3462			49.9664	47.2812			49.9253	50.3548
50.212	49.3077			50.0423	47.5312			50.0012	50.7742
50.2882	51.4231			50.1182	47.7188			50.0771	50.9677
50.3644	52.3846			50.1942	48.2188			50.1529	51.3226
50.4406	53.9231			50.2701	48.9375			50.2288	51.3871
50.5168	56.1538			50.3461	49.7812			50.3047	52.8387
50.593	55.8846			50.422	50.3438			50.3806	52.9355
50.6692	60.0769			50.4979	51.0312			50.4564	52.1936
50.7453	62.3077			50.5739	51.8438			50.5323	53.2581
50.8215	62.5769			50.6498	52.4062			50.6082	53.7742
50.8977	63.6923			50.7257	53.0625			50.6841	53.8064
50.9739	65.5			50.8017	53.5625			50.7599	55.2258
51.0501	64.9615			50.8776	54.2812			50.8358	55
51.1263	65.3462			50.9535	54.75			50.9117	53.6774
				51.0295	55.1562			50.9876	54.0323
				51.1054	55.2812			51.0634	51.3871
				51.1814	55.4375			51.1393	49.5484
				51.2573	55.25			51.2152	46.6129
				51.3332	55.0625			51.291	46
				51.4092	54.5625			51.3669	45.4194
				51.4851	54.4062			51.4428	44.9032
				51.561	54.7188			51.5187	44.6129
				51.637	55.0625			51.5945	46.2581
				51.7129	55.125			51.6704	46.1613
				51.7888	54.9375			51.7463	47.0968
				51.8648	54.5312			51.8222	48.0968
				51.9407	54.3438			51.898	49.1613
				52.0167	54.2188			51.9739	49.9355
				52.0926	53.5938			52.0498	50.8064
				52.1685	53.375			52.1257	52.8064
				52.2445	53.2812			52.2015	53.7097
				52.3204	53.375			52.2774	54.0968
				52.3963	53.75			52.3533	54.5161
				52.4723	54.4688			52.4292	54.4516
				52.5482	55.5625			52.505	54.129
				52.6242	56.3438			52.5809	53.6452
				52.7001	56.7188			52.6568	52.8387
				52.776	57.4375			52.7327	53.2581
				52.852	58.5			52.8085	52.9355
				52.9279	59.25			52.8844	53.9032
				53.0038	59.5938			52.9603	54.871
				53.0798	60.125			53.0362	56.3871
				53.1557	60.7812			53.112	56.3871
				53.2316	61.5			53.1879	57.5484
				53.3076	61.8438			53.2638	58.9677
				53.3835	61.9688			53.3397	59.0968
				53.4595	62.2188			53.4155	60.6774
				53.5354	62.2812			53.4914	62.1613
				53.6113	62.4062			53.5673	63.6452
				53.6873	62.5938			53.6432	64.871
				53.7632	62.2812			53.719	65.871
				53.8391	62.1562			53.7949	66.3548
				53.9151	62.1875			53.8708	67.0323
				53.991	61.875			53.9467	66.8064
				54.067	61.5625			54.0225	68
				54.1429	61.5312			54.0984	68.4516
				54.2188	61.8438			54.1743	69.2258
				54.2948	62.0625			54.2501	69.5484
				54.3707	62.3438			54.326	70.2581
				54.4466	62.5			54.4019	70.9355
				54.5226	62.9062			54.4778	71.6774
				54.5985	63.5938			54.5536	71.9677
				54.6744	65.3125			54.6295	72.0645
				54.7504	67.1875			54.7054	71.4516
				54.8263	69.0312			54.7813	71.5161
				54.9023	70.9688			54.8571	70.6129
				54.9782	73.125			54.933	70.3226
				55.0541	75.7812			55.0089	70.7097
				55.1301	79.5938			55.0848	71.0645
				55.206	84.7812			55.1606	72.0323
				55.2819	90.7812			55.2365	69.6774
				55.3579	97.4688			55.3124	67.6774
								55.3883	67.0968
								55.4641	66.4839
								55.54	66.2258
								55.6159	66.5161
								55.6918	66.0645
								55.7676	65.9032
								55.8435	65.8064
								55.9194	65.8387
								55.9953	66.5161
								56.0711	66.4516
								56.147	66.6452
								56.2229	67.129
								56.2988	66.9355
								56.3746	67.6129
								56.4505	68.0968
								56.5264	68.7097
								56.6023	69
								56.6781	69.5806
								56.754	69.5484
								56.8299	69.4516
								56.9058	70.1613
								56.9816	69.6774
								57.0575	70.129
								57.1334	68.8064
								57.2092	69.6129
								57.2851	69.2903
								57.361	68.7742
								57.4369	66.2903
								57.5127	64.871
								57.5886	61.6774
								57.6645	59.9032
								57.7404	59.4839
								57.8162	58.6129
								57.8921	60.1936
								57.968	61.0968
								58.0439	61.0645
								58.1197	64.0323
								58.1956	66.4516
								58.2715	69.0968
								58.3474	71.6129
								58.4232	73.8387
								58.4991	75.871
								58.575	75.9032
								58.6509	78.871
								58.7267	82.0323
								58.8026	84.9355
								58.8785	89.6129
