# Supplementary material for: An architectural role of specific RNA–RNA interactions in oskar granules
Source: Nat Cell Biol. 2024 Oct 1;26(11):1934–42. doi: 10.1038/s41556-024-01519-3 (PMC11567897; doi:10.1038/s41556-024-01519-3)
Supplement: Supplementary file 16 — Statistical source data. [file 41556_2024_1519_MOESM16_ESM.xlsx]

## Sheet: Sheet1
	Ct	del Ct	Staufen band intensity	RNA normalized	Fold change		PTB band intensity	RNA normalized	Fold change		Egl band intensity	RNA normalized	Fold change
WT 359	8.2218	0	15645.3	15645.3	1		9225.29	9225.29	1
UU 359	7.31099	-0.910802	15488.4	8238.13	0.526557		16133.5	8581.24	0.930186
WT 359	9.74697	0
UU 359	6.99527	-2.75169
WT 359	5.93147	0	15781.1	15781.1	1		37404.7	37404.7	1		9900.23	9900.23	1
UU 359	5.34362	-0.587846	8853.47	5890.53	0.373265		38868.9	25860.9	0.691381		8996.35	5985.59	0.604591
WT 359	14.8044	0	15552.8	15552.8	1		5403.12	5403.12	1		2823.86	2823.86	1
UU 359	13.2649	-1.53952	12822.7	4406.44	0.283322		13694	4705.84	0.870947		6608.81	2271.07	0.804243
WT 359	16.885	0	15058.9	15058.9	1		11967	11967	1		1724.52	1724.52	1
UU 359	13.2707	-1.53374	10527.3	3642.65	0.241893		34056.6	11784.3	0.984734		3464.83	1198.9	0.695211
