# Supplementary material for: An architectural role of specific RNA–RNA interactions in oskar granules
Source: Nat Cell Biol. 2024 Oct 1;26(11):1934–42. doi: 10.1038/s41556-024-01519-3 (PMC11567897; doi:10.1038/s41556-024-01519-3)
Supplement: Supplementary file 18 — Statistical source data. [file 41556_2024_1519_MOESM18_ESM.xlsx]

## Sheet: Sheet1
FL WT 100nM			FL WT 500nM			FL UU 100nM			FL UU 500nM
Distance_(cm)	Gray_Value		Distance_(cm)	Gray_Value		Distance_(cm)	Gray_Value		Distance_(cm)	Gray_Value
0	68.912		0	75.816		0	111.537		0	85.838
0.005	70.625		0.005	76.551		0.005	114.397		0.005	84.853
0.01	72.397		0.01	77.294		0.01	116.897		0.01	84.184
0.015	74.11		0.015	77.691		0.015	119.728		0.015	83.728
0.02	75.544		0.02	77.868		0.02	122.676		0.02	83.544
0.025	77.441		0.025	77.89		0.025	125.184		0.025	83.721
0.03	79.375		0.03	77.934		0.03	127.581		0.03	84.213
0.035	81.507		0.035	77.75		0.035	130.044		0.035	84.529
0.04	83.5		0.04	77.654		0.04	132.301		0.04	84.926
0.045	85.757		0.045	77.272		0.045	134.934		0.045	85.125
0.05	88.096		0.05	76.838		0.05	137.5		0.05	85.765
0.055	90.794		0.055	76.699		0.055	140.125		0.055	86.456
0.06	93.103		0.06	76.434		0.06	142.419		0.06	86.949
0.065	96.676		0.065	75.89		0.065	145.265		0.065	87.346
0.07	99.647		0.07	75.757		0.07	148.103		0.07	87.735
0.075	103.309		0.075	75.566		0.075	152.037		0.075	88.375
0.08	106.257		0.08	75.449		0.08	155.184		0.08	89.272
0.085	109.765		0.085	75.566		0.085	158.301		0.085	89.721
0.09	112.493		0.09	75.647		0.09	161.5		0.09	90.074
0.095	116.272		0.095	75.882		0.095	164.441		0.095	90.434
0.1	119.184		0.1	76.316		0.1	168.257		0.1	91.14
0.105	122.993		0.105	76.897		0.105	171.125		0.105	91.971
0.11	125.86		0.11	77.809		0.11	173.596		0.11	93.176
0.115	129.081		0.115	78.353		0.115	176.294		0.115	94.632
0.12	131.39		0.12	78.941		0.12	178.051		0.12	96.507
0.125	133.971		0.125	79.5		0.125	179.088		0.125	99.272
0.13	135.699		0.13	80.221		0.13	179.787		0.13	101.963
0.135	137.794		0.135	80.596		0.135	180.699		0.135	105.971
0.14	139.346		0.14	80.64		0.14	181.265		0.14	109.772
0.145	140.757		0.145	80.735		0.145	181.824		0.145	115.728
0.15	142.426		0.15	81.353		0.15	182.963		0.15	120.471
0.155	143.912		0.155	81.978		0.155	185.184		0.155	128.574
0.16	145.574		0.16	83.125		0.16	188.816		0.16	135.162
0.165	147.801		0.165	84.14		0.165	194.051		0.165	144.39
0.17	149.081		0.17	86.066		0.17	199.574		0.17	151.507
0.175	150.993		0.175	88.096		0.175	210.331		0.175	160.471
0.18	152.669		0.18	90.941		0.18	221.228		0.18	168.176
0.185	154.713		0.185	93.801		0.185	238.471		0.185	176.412
0.19	155.882		0.19	98.64		0.19	253.529		0.19	181.801
0.195	156.559		0.195	103.412		0.195	277.971		0.195	188.971
0.2	156.956		0.2	109.699		0.2	300.118		0.2	192.279
0.205	157.081		0.205	116.713		0.205	338.213		0.205	195.25
0.21	157.199		0.21	124.603		0.21	363.669		0.21	196.581
0.215	157		0.215	131.221		0.215	394.75		0.215	195.588
0.22	157.265		0.22	139.904		0.22	424.603		0.22	193.515
0.225	159.132		0.225	148.007		0.225	454.11		0.225	190.066
0.23	161.574		0.23	155.676		0.23	478.324		0.23	185.463
0.235	167.081		0.235	162.125		0.235	500.757		0.235	179.897
0.24	171.434		0.24	168.088		0.24	513.125		0.24	175.471
0.245	182.934		0.245	172.213		0.245	522.831		0.245	169.846
0.25	190.743		0.25	174.235		0.25	528.221		0.25	163.419
0.255	211.669		0.255	175.015		0.255	531.176		0.255	157.485
0.26	224.559		0.26	174.449		0.26	527.419		0.26	152.199
0.265	254.125		0.265	172.897		0.265	522.971		0.265	146.75
0.27	273.809		0.27	169.765		0.27	516.037		0.27	141.875
0.275	308.625		0.275	165.824		0.275	504.941		0.275	137.471
0.28	327.029		0.28	159.787		0.28	495.772		0.28	133.287
0.285	362.61		0.285	154.39		0.285	483.132		0.285	129.441
0.29	379.949		0.29	147.787		0.29	472.213		0.29	125.684
0.295	406.338		0.295	140.537		0.295	457.904		0.295	122.574
0.3	418.11		0.3	134.559		0.3	447.199		0.3	120.324
0.305	431.132		0.305	127.831		0.305	428.022		0.305	117.691
0.31	431.375		0.31	122.89		0.31	416.566		0.31	115.61
0.315	427.956		0.315	117.169		0.315	392.971		0.315	113.713
0.32	421.434		0.32	112.772		0.32	383		0.32	111.897
0.325	408.684		0.325	108.662		0.325	360.846		0.325	110.647
0.33	395.868		0.33	105.985		0.33	350.39		0.33	109.162
0.335	377.265		0.335	102.588		0.335	326.75		0.335	108
0.34	366.007		0.34	100.485		0.34	316.412		0.34	106.941
0.345	342.61		0.345	97.743		0.345	296.897		0.345	105.971
0.35	330		0.35	95.596		0.35	285.971		0.35	105.265
0.355	306.5		0.355	93.721		0.355	272.235		0.355	104.5
0.36	296.493		0.36	92.029		0.36	265.096		0.36	103.831
0.365	275.25		0.365	90.566		0.365	252.191		0.365	103.007
0.37	263.471		0.37	89.213		0.37	245.779		0.37	102.022
0.375	244.846		0.375	87.993		0.375	236.257		0.375	100.596
0.38	235.169		0.38	86.904		0.38	231.485		0.38	99.713
0.385	219.074		0.385	85.801		0.385	224.772		0.385	98.713
0.39	209.132		0.39	84.985		0.39	220.581		0.39	97.551
0.395	195.61		0.395	84.11		0.395	216.338		0.395	96.096
0.4	188.801		0.4	83.324		0.4	213.515		0.4	94.478
0.405	176.949		0.405	82.265		0.405	209.559		0.405	93.176
0.41	170.691		0.41	81.36		0.41	205.912		0.41	91.912
0.415	162.125		0.415	80.662		0.415	202.199		0.415	90.926
0.42	158.684		0.42	79.838		0.42	199.485		0.42	89.669
0.425	151.949		0.425	78.882		0.425	196.36		0.425	88.676
0.43	148.978		0.43	78.103		0.43	193.669		0.43	87.801
0.435	144.309		0.435	77.206		0.435	191.419		0.435	87.162
0.44	142.125		0.44	76.257		0.44	190.419		0.44	86.338
0.445	139.846		0.445	75.735		0.445	189.662		0.445	85.868
0.45	138.125		0.45	74.868		0.45	189.213		0.45	85.574
0.455	135.956		0.455	73.956		0.455	189.493		0.455	85.147
0.46	133.985		0.46	73.162		0.46	190.184		0.46	84.728
0.465	131.426		0.465	72.235		0.465	191.36		0.465	84.441
0.47	129.309		0.47	71.669		0.47	193.941		0.47	84.272
0.475	126.882		0.475	71.059		0.475	196.559		0.475	83.787
0.48	125.14		0.48	70.368		0.48	199.199		0.48	83.404
0.485	122.824		0.485	69.294		0.485	201.647		0.485	82.757
0.49	121.015		0.49	68.75		0.49	203.529		0.49	82.154
0.495	119.066		0.495	67.985		0.495	204.096		0.495	81.243
0.5	117.566		0.5	67.735		0.5	205.757		0.5	80.537
0.505	116.132		0.505	67.184		0.505	208.162		0.505	79.831
0.51	114.956		0.51	66.779		0.51	209.426		0.51	79.066
0.515	113.676		0.515	66.206		0.515	210.316		0.515	77.926
0.52	112.824		0.52	65.669		0.52	211.007		0.52	77.125
0.525	112.39		0.525	64.963		0.525	211.463		0.525	76.338
0.53	112.596		0.53	64.412		0.53	211.632		0.53	75.838
0.535	111.132		0.535	64.007		0.535	212.184		0.535	75.059
0.54	110.676		0.54	63.566		0.54	212.772		0.54	74.081
0.545	110.088		0.545	63.074		0.545	213.051		0.545	73.507
0.55	109.228		0.55	62.772		0.55	212.904		0.55	72.882
0.555	108.699		0.555	62.338		0.555	212.537		0.555	72.287
0.56	108.456		0.56	62.074		0.56	211.765		0.56	71.713
0.565	108.176		0.565	61.654		0.565	210.919		0.565	71.206
0.57	107.912		0.57	61.125		0.57	209.882		0.57	70.699
0.575	107.735		0.575	60.779		0.575	208.309		0.575	69.926
0.58	107.324		0.58	60.404		0.58	206.735		0.58	69.206
0.585	106.757		0.585	60.037		0.585	204.897		0.585	68.419
0.59	106.574		0.59	59.853		0.59	203.088		0.59	67.721
0.595	106.154		0.595	59.426		0.595	200.551		0.595	67.125
0.6	105.316		0.6	59.118		0.6	198.184		0.6	66.368
0.605	104.75		0.605	58.875		0.605	195.449		0.605	66.051
0.61	104.118		0.61	58.735		0.61	193.066		0.61	65.625
0.615	103.081		0.615	58.485		0.615	191.493		0.615	65.449
0.62	102.162		0.62	58.346		0.62	190.86		0.62	65.654
0.625	100.912		0.625	58.162		0.625	190.897		0.625	66.044
0.63	99.838		0.63	57.882		0.63	193.397		0.63	66.89
0.635	99.184		0.635	57.581		0.635	196.882		0.635	68.346
0.64	98.574		0.64	57.257		0.64	204.779		0.64	69.934
0.645	97.566		0.645	57.221		0.645	218.36		0.645	71.926
0.65	96.956		0.65	57.044		0.65	234.728		0.65	73.699
0.655	96.507		0.655	56.941		0.655	270.684		0.655	76.544
0.66	96.368		0.66	56.956		0.66	298.162		0.66	79.176
0.665	96.353		0.665	56.904		0.665	359.89		0.665	82.338
0.67	96.971		0.67	56.934		0.67	404.191		0.67	84.294
0.675	98.765		0.675	56.875		0.675	495.654		0.675	86.684
0.68	100.426		0.68	56.89		0.68	564.993		0.68	88.39
0.685	104.353		0.685	57.015		0.685	662.537		0.685	88.941
0.69	107.985		0.69	57.412		0.69	737.14		0.69	88.846
0.695	115.699		0.695	57.743		0.695	832.257		0.695	87.706
0.7	121.228		0.7	57.691		0.7	883.169		0.7	86.206
0.705	134.051		0.705	57.831		0.705	936.324		0.705	84.007
0.71	141.61		0.71	58.39		0.71	952.816		0.71	81.485
0.715	154.772		0.715	58.816		0.715	957.199		0.715	78.507
0.72	160.949		0.72	59.066		0.72	942.206		0.72	76.191
0.725	170.654		0.725	59.103		0.725	898.529		0.725	73.257
0.73	174.426		0.73	59.162		0.73	867.941		0.73	71.051
0.735	177.574		0.735	59.029		0.735	794.757		0.735	68.926
0.74	178.316		0.74	59.007		0.74	755.515		0.74	67.699
0.745	176.713		0.745	58.816		0.745	680.647		0.745	66.735
0.75	174.353		0.75	58.787		0.75	638.618		0.75	65.919
0.755	167.397		0.755	58.588		0.755	564.625		0.755	64.897
0.76	162.603		0.76	58.191		0.76	526.066		0.76	64.404
0.765	153.934		0.765	57.985		0.765	457.029		0.765	63.86
0.77	147.654		0.77	57.846		0.77	428.507		0.77	63.669
0.775	136.89		0.775	57.838		0.775	376.081		0.775	63.463
0.78	132.279		0.78	57.618		0.78	353.794		0.78	63.243
0.785	122.838		0.785	57.574		0.785	310.176		0.785	63.235
0.79	118.044		0.79	57.654		0.79	290.485		0.79	63.324
0.795	110.235		0.795	57.471		0.795	260.015		0.795	63.272
0.8	106.897		0.8	57.713		0.8	245.625		0.8	63.368
0.805	101.794		0.805	57.772		0.805	219.507		0.805	63.5
0.81	98.713		0.81	57.794		0.81	205.838		0.81	63.897
0.815	94.471		0.815	57.904		0.815	184.059		0.815	64.088
0.82	92.051		0.82	57.963		0.82	171.897		0.82	64.316
0.825	89.743		0.825	58.088		0.825	157.904		0.825	64.478
0.83	88.309		0.83	58.294		0.83	150.419		0.83	64.757
0.835	86.544		0.835	58.485		0.835	142.324		0.835	65.081
0.84	85.618		0.84	58.5		0.84	138.162		0.84	65.691
0.845	84.618		0.845	58.522		0.845	132.963		0.845	66.11
0.85	84.118		0.85	59.015		0.85	130.86		0.85	66.765
0.855	83.86		0.855	59.397		0.855	128.699		0.855	67.382
0.86	83.684		0.86	59.581		0.86	127.279		0.86	68.184
0.865	83.412		0.865	59.897		0.865	126.397		0.865	68.897
0.87	83.515		0.87	60.309		0.87	126.088		0.87	69.86
0.875	83.706		0.875	60.86		0.875	125.949		0.875	71.125
0.88	84.125		0.88	61.779		0.88	126.125		0.88	72.596
0.885	84.735		0.885	62.574		0.885	126.287		0.885	74.118
0.89	85.493		0.89	63.537		0.89	126.449		0.89	75.449
0.895	86.529		0.895	64.61		0.895	126.375		0.895	77.735
0.9	87.257		0.9	66.11		0.9	126.5		0.9	79.684
0.905	88.059		0.905	67.684		0.905	126.551		0.905	81.721
0.91	89.199		0.91	69.081		0.91	126.779		0.91	83.537
0.915	90.926		0.915	70.721		0.915	127.096		0.915	85.765
0.92	92.324		0.92	73.029		0.92	127.125		0.92	88.412
0.925	93.904		0.925	75.044		0.925	127		0.925	90.669
0.93	95.985		0.93	76.941		0.93	127.029		0.93	92.728
0.935	97.89		0.935	78.662		0.935	127.338		0.935	94.794
0.94	99.515		0.94	80.434		0.94	127.574		0.94	96.838
0.945	101.699		0.945	82.647		0.945	127.647		0.945	98.721
0.95	103.868		0.95	84.515		0.95	128.029		0.95	100.324
0.955	105.735		0.955	86.206		0.955	128.721		0.955	101.691
0.96	107.794		0.96	87.934		0.96	129.809		0.96	102.831
0.965	110.235		0.965	89.765		0.965	131.25		0.965	104.191
0.97	112.331		0.97	91.669		0.97	132.735		0.97	105.434
0.975	114.066		0.975	93.221		0.975	134.081		0.975	106.213
0.98	115.963		0.98	94.603		0.98	135.669		0.98	107.228
0.985	117.441		0.985	96.007		0.985	137.463		0.985	107.941
0.99	118.581		0.99	97.426		0.99	139.169		0.99	108.36
0.995	119.456		0.995	98.706		0.995	140.596		0.995	108.485
1	120.051		1	99.831		1	141.559		1	108.765
1.005	120.765		1.005	100.669		1.005	142.772		1.005	108.684
1.01	120.963		1.01	101.397		1.01	143.75		1.01	108.662
1.015	120.706		1.015	101.794		1.015	144.706		1.015	108.375
1.02	120.11		1.02	102.125		1.02	145.493		1.02	107.926
1.025	119.463		1.025	101.971		1.025	145.757		1.025	107.279
1.03	118.691		1.03	101.956		1.03	146.397		1.03	106.507
1.035	117.993		1.035	101.699		1.035	146.985		1.035	105.574
1.04	117.272		1.04	101.279		1.04	147.478		1.04	104.5
1.045	116.831		1.045	100.735		1.045	148.353		1.045	103.588
1.05	116.257		1.05	99.912		1.05	149.25		1.05	102.544
1.055	115.904		1.055	98.772		1.055	149.801		1.055	101.522
1.06	115.757		1.06	97.574		1.06	150.596		1.06	100.419
1.065	115.912		1.065	96.39		1.065	151.89		1.065	99.441
1.07	115.993		1.07	94.978		1.07	153.757		1.07	98.625
1.075	116.213		1.075	93.684		1.075	155.544		1.075	97.897
1.08	117.029		1.08	92.36		1.08	157.478		1.08	97.434
1.085	117.713		1.085	90.757		1.085	159.882		1.085	97.206
1.09	118.309		1.09	89.213		1.09	163.603		1.09	96.684
1.095	118.993		1.095	87.485		1.095	167.654		1.095	95.882
1.1	120.309		1.1	85.956		1.1	171.221		1.1	95.559
1.105	122.074		1.105	84.654		1.105	175.706		1.105	95.39
1.11	124.081		1.11	83.581		1.11	180.956		1.11	95.471
1.115	126.037		1.115	82.287		1.115	187.309		1.115	95.353
1.12	127.978		1.12	81.419		1.12	194.691		1.12	95.603
1.125	130.559		1.125	80.279		1.125	203.051		1.125	95.824
1.13	132.919		1.13	79.544		1.13	212.346		1.13	96.037
1.135	135.449		1.135	78.978		1.135	224.419		1.135	95.713
1.14	137.846		1.14	78.662		1.14	236.478		1.14	95.971
1.145	141.551		1.145	78.125		1.145	254.632		1.145	95.956
1.15	144.662		1.15	78.059		1.15	270.162		1.15	95.801
1.155	149.434		1.155	77.721		1.155	293.529		1.155	95.588
1.16	153.235		1.16	77.456		1.16	312.449		1.16	95.316
1.165	160.25		1.165	77.118		1.165	347.926		1.165	94.963
1.17	163.971		1.17	77.257		1.17	372.338		1.17	94.699
1.175	172.801		1.175	77.346		1.175	418.316		1.175	94.522
1.18	176.669		1.18	77.419		1.18	446.309		1.18	94.25
1.185	185.206		1.185	77.316		1.185	504.221		1.185	94.272
1.19	190.868		1.19	77.368		1.19	539.162		1.19	94.434
1.195	196.757		1.195	77.235		1.195	603.441		1.195	94.478
1.2	201.184		1.2	77.419		1.2	639.493		1.2	94.478
1.205	204.566		1.205	77.676		1.205	705.971		1.205	94.963
1.21	207.007		1.21	77.816		1.21	744.64		1.21	95.324
1.215	207.985		1.215	77.934		1.215	787.015		1.215	95.221
1.22	207.294		1.22	78.074		1.22	808.5		1.22	95.522
1.225	204.301		1.225	78.213		1.225	823.61		1.225	95.985
1.23	201.684		1.23	78.566		1.23	822.39		1.23	96.412
1.235	196.493		1.235	78.625		1.235	809.272		1.235	96.941
1.24	193.081		1.24	78.846		1.24	792.529		1.24	97.537
1.245	186.324		1.245	79.257		1.245	764.956		1.245	98.265
1.25	182.449		1.25	79.632		1.25	739.169		1.25	99.221
1.255	175.61		1.255	80.265		1.255	694.816		1.255	100.287
1.26	171.515		1.26	80.515		1.26	672.265		1.26	101.36
1.265	165.331		1.265	81.11		1.265	617.824		1.265	102.757
1.27	160.89		1.27	81.64		1.27	583.199		1.27	103.846
1.275	154.956		1.275	82.132		1.275	528.015		1.275	105.044
1.28	151.25		1.28	82.669		1.28	499.882		1.28	105.904
1.285	146.228		1.285	83.566		1.285	449.434		1.285	107.051
1.29	143.382		1.29	84.235		1.29	415.647		1.29	108.213
1.295	139.029		1.295	84.772		1.295	372.235		1.295	109.669
1.3	137		1.3	85.544		1.3	348.507		1.3	110.89
1.305	133.757		1.305	86.265		1.305	309.507		1.305	112.404
1.31	132.103		1.31	87.441		1.31	282.934		1.31	113.956
1.315	129.919		1.315	88.471		1.315	251.471		1.315	115.721
1.32	128.331		1.32	89.824		1.32	232.463		1.32	117.36
1.325	127.353		1.325	92.978		1.325	207.221		1.325	118.824
1.33	126.537		1.33	95.662		1.33	190.441		1.33	120.441
1.335	126.007		1.335	97.243		1.335	172.184		1.335	121.941
1.34	125.765		1.34	98.199		1.34	161.588		1.34	123.551
1.345	125.801		1.345	98.794		1.345	148.206		1.345	125.213
1.35	126.566		1.35	100.816		1.35	141.147		1.35	126.669
1.355	126.897		1.355	102.772		1.355	129.882		1.355	128.529
1.36	127.684		1.36	103.838		1.36	124.706		1.36	130.213
1.365	128.559		1.365	103.963		1.365	116.743		1.365	132.176
1.37	129.522		1.37	104.132		1.37	111.993		1.37	134.029
1.375	130.537		1.375	104.559		1.375	106.147		1.375	136.206
1.38	132.11		1.38	105.853		1.38	102.64		1.38	138.103
1.385	133.221		1.385	106.757		1.385	98.904		1.385	139.581
1.39	134.382		1.39	106.882		1.39	96.529		1.39	140.89
1.395	135.625		1.395	107.728		1.395	93.919		1.395	142.603
1.4	136.978		1.4	108.493		1.4	92.301		1.4	143.846
1.405	138.243		1.405	110.044		1.405	90.647		1.405	145.184
1.41	139.493		1.41	111.632		1.41	89.456		1.41	146.353
1.415	140.015		1.415	112.647		1.415	88.449		1.415	147.103
1.42	140.088		1.42	113.456		1.42	87.772		1.42	147.816
1.425	139.993		1.425	114.324		1.425	87.206		1.425	148.588
1.43	140.088		1.43	115.14		1.43	86.684		1.43	149.368
1.435	140.11		1.435	116.132		1.435	86.184		1.435	149.956
1.44	139.338		1.44	116.912		1.44	85.559		1.44	150.331
1.445	138.088		1.445	117.522		1.445	85.25		1.445	150.743
1.45	136.787		1.45	118.11		1.45	84.824		1.45	150.963
1.455	135.816		1.455	118.375		1.455	84.713		1.455	151.213
1.46	134.978		1.46	119.022		1.46	84.537		1.46	151.757
1.465	133.346		1.465	119.316		1.465	84.346		1.465	151.846
1.47	131.868		1.47	119.596		1.47	84.272		1.47	152.007
1.475	130.522		1.475	119.551		1.475	84.338		1.475	152.588
1.48	129.25		1.48	119.787		1.48	84.375		1.48	153.412
1.485	127.985		1.485	120.404		1.485	84.132		1.485	153.919
1.49	126.971		1.49	120.412		1.49	84.162		1.49	154.743
1.495	125.941		1.495	120.566		1.495	84.537		1.495	155.382
1.5	125.007		1.5	120.757		1.5	85.125		1.5	155.956
1.505	124.051		1.505	120.949		1.505	85.426		1.505	156.941
1.51	123.581		1.51	121.221		1.51	85.787		1.51	158.081
1.515	123.36		1.515	121.456		1.515	86.316		1.515	159.331
1.52	123.221		1.52	121.529		1.52	87.103		1.52	160.912
1.525	122.919		1.525	121.544		1.525	88.228		1.525	162.816
1.53	123.096		1.53	121.949		1.53	89.419		1.53	164.029
1.535	123.301		1.535	121.537		1.535	90.544		1.535	164.993
1.54	123.544		1.54	121.993		1.54	92.11		1.54	166.581
1.545	123.574		1.545	122.221		1.545	93.809		1.545	168.912
1.55	123.926		1.55	122.353		1.55	95.64		1.55	170.654
1.555	124.647		1.555	122.809		1.555	97.919		1.555	172.787
1.56	125.265		1.56	123.176		1.56	100.287		1.56	174.316
1.565	125.522		1.565	123.669		1.565	103.132		1.565	174.037
1.57	125.971		1.57	124.338		1.57	106.353		1.57	175.588
1.575	126.066		1.575	124.912		1.575	110.015		1.575	178.037
1.58	126.684		1.58	125.507		1.58	114.074		1.58	179.868
1.585	127.441		1.585	126.118		1.585	118.956		1.585	181.971
1.59	127.779		1.59	127.103		1.59	123.515		1.59	183.956
1.595	128.346		1.595	127.75		1.595	128.846		1.595	185.897
1.6	128.294		1.6	128.544		1.6	132.559		1.6	187.978
1.605	128.14		1.605	129.61		1.605	136.537		1.605	190.235
1.61	127.86		1.61	130.699		1.61	140.463		1.61	191.853
1.615	127.706		1.615	131.772		1.615	143.375		1.615	194.037
1.62	127.493		1.62	132.654		1.62	145.61		1.62	196.309
1.625	126.875		1.625	133.647		1.625	147.522		1.625	198.559
1.63	125.978		1.63	134.926		1.63	148.199		1.63	201.118
1.635	125.199		1.635	136.118		1.635	148.257		1.635	202.978
1.64	124.831		1.64	137.456		1.64	147.566		1.64	205
1.645	124.515		1.645	138.625		1.645	145.963		1.645	206.904
1.65	124.125		1.65	139.243		1.65	143.75		1.65	208.625
1.655	123.14		1.655	140.257		1.655	141.015		1.655	210.007
1.66	122.331		1.66	141.515		1.66	138.419		1.66	211.559
1.665	121.721		1.665	142.985		1.665	134.426		1.665	212.963
1.67	121.287		1.67	143.897		1.67	131.301		1.67	214.86
1.675	120.566		1.675	145.125		1.675	126.779		1.675	216.581
1.68	120.015		1.68	146.037		1.68	123.404		1.68	218.228
1.685	119.699		1.685	146.86		1.685	118.25		1.685	219.838
1.69	119.338		1.69	147.904		1.69	115.14		1.69	221.559
1.695	118.971		1.695	149.103		1.695	110.581		1.695	223.037
1.7	118.412		1.7	149.64		1.7	107.14		1.7	224.059
1.705	118.176		1.705	150.265		1.705	102.544		1.705	225.301
1.71	117.89		1.71	151.176		1.71	99.029		1.71	226.375
1.715	117.537		1.715	152.206		1.715	94.875		1.715	227.662
1.72	117.346		1.72	152.919		1.72	92.743		1.72	228.265
1.725	117.706		1.725	153.588		1.725	89.625		1.725	228.721
1.73	117.294		1.73	154.324		1.73	87.588		1.73	229.934
1.735	116.794		1.735	154.787		1.735	85.257		1.735	230.919
1.74	116.529		1.74	155.206		1.74	83.75		1.74	231.551
1.745	116.603		1.745	155.507		1.745	82.353		1.745	232.904
1.75	116.64		1.75	155.794		1.75	81.213		1.75	234.574
1.755	116.404		1.755	155.882		1.755	79.89		1.755	235.368
1.76	116.044		1.76	156.272		1.76	78.978		1.76	235.735
1.765	116		1.765	157.044		1.765	78.265		1.765	236.507
1.77	115.831		1.77	157.86		1.77	77.485		1.77	237.618
1.775	115.691		1.775	158.456		1.775	76.64		1.775	238.316
1.78	115.603		1.78	158.669		1.78	76.015		1.78	238.596
1.785	115.478		1.785	158.904		1.785	75.478		1.785	239.441
1.79	115.324		1.79	159.007		1.79	74.875		1.79	240.485
1.795	115.14		1.795	159.228		1.795	74.897		1.795	241.103
1.8	115.044		1.8	159.346		1.8	75.029		1.8	241.404
1.805	115.096		1.805	159.596		1.805	75.221		1.805	241.993
1.81	115.324		1.81	159.662		1.81	75.463		1.81	243.243
1.815	115.419		1.815	159.978		1.815	75.426		1.815	244.346
1.82	115.551		1.82	159.904		1.82	75.64		1.82	245.088
1.825	115.551		1.825	159.926		1.825	76		1.825	246.022
1.83	115.941		1.83	159.868		1.83	76.493		1.83	246.103
1.835	116.287		1.835	159.926		1.835	77.353		1.835	246.529
1.84	116.904		1.84	160.096		1.84	78.301		1.84	247.316
1.845	117.206		1.845	160.309		1.845	79.346		1.845	248.147
1.85	117.676		1.85	160.051		1.85	80.662		1.85	248.449
1.855	117.926		1.855	160.022		1.855	81.824		1.855	249.36
1.86	118.404		1.86	160.25		1.86	83.147		1.86	250.287
1.865	118.713		1.865	160.235		1.865	84.721		1.865	250.934
1.87	119.029		1.87	159.757		1.87	86.059		1.87	250.801
1.875	119.257		1.875	159.757		1.875	87.963		1.875	250.897
1.88	119.493		1.88	159.963		1.88	89.551		1.88	251.154
1.885	119.596		1.885	159.787		1.885	91.485		1.885	251.368
1.89	119.735		1.89	159.375		1.89	93.324		1.89	251.404
1.895	119.787		1.895	159.36		1.895	94.89		1.895	251.324
1.9	119.919		1.9	159.346		1.9	96.103		1.9	251.397
1.905	119.603		1.905	158.684		1.905	96.853		1.905	251.831
1.91	119.279		1.91	158.096		1.91	97.515		1.91	251.926
1.915	119.287		1.915	157.728		1.915	97.971		1.915	252.066
1.92	119.544		1.92	157.456		1.92	98.132		1.92	252.154
1.925	119.478		1.925	157.515		1.925	97.551		1.925	252.074
1.93	119.044		1.93	157.257		1.93	96.559		1.93	251.522
1.935	118.706		1.935	156.478		1.935	95.316		1.935	251.14
1.94	118.294		1.94	155.654		1.94	93.779		1.94	250.765
1.945	117.485		1.945	155.544		1.945	92.169		1.945	250.816
1.95	116.779		1.95	155.162		1.95	90.463		1.95	250.956
1.955	116.243		1.955	154.897		1.955	88.331		1.955	251.022
1.96	116.081		1.96	154.537		1.96	86.471		1.96	250.89
1.965	115.669		1.965	154.037		1.965	83.993		1.965	251.493
1.97	115.5		1.97	153.346		1.97	81.713		1.97	251.897
1.975	115.574		1.975	153.213		1.975	79.037		1.975	251.956
1.98	115.324		1.98	152.985		1.98	76.985		1.98	252.36
1.985	114.676		1.985	153		1.985	74.368		1.985	252.574
1.99	114.154		1.99	152.831		1.99	72.603		1.99	252.449
1.995	113.743		1.995	152.353		1.995	70.434		1.995	252.412
2	113.103		2	151.956		2	68.338		2	252.779
2.005	112.941		2.005	151.426		2.005	66.029		2.005	253.551
2.01	112.699		2.01	151.316		2.01	64.537		2.01	253.493
2.015	112.103		2.015	151.412		2.015	62.985		2.015	253.757
2.02	111.699		2.02	151.162		2.02	61.544		2.02	254.169
2.025	111.25		2.025	150.824		2.025	60.309		2.025	254.449
2.03	111.022		2.03	151.015		2.03	59.257		2.03	255.184
2.035	110.713		2.035	151.346		2.035	58.162		2.035	256.051
2.04	110.588		2.04	151.147		2.04	57.309		2.04	256.794
2.045	110.551		2.045	150.941		2.045	56.551		2.045	256.846
2.05	110.125		2.05	150.779		2.05	55.978		2.05	257.184
2.055	109.75		2.055	150.993		2.055	55.382		2.055	257.64
2.06	109.066		2.06	151.037		2.06	54.919		2.06	258.294
2.065	108.721		2.065	151.118		2.065	54.456		2.065	258.765
2.07	108.507		2.07	151.096		2.07	54.059		2.07	259.39
2.075	108.346		2.075	150.824		2.075	53.743		2.075	260.243
2.08	107.75		2.08	150.574		2.08	53.426		2.08	260.669
2.085	107.522		2.085	150.64		2.085	53.221		2.085	261.471
2.09	107.588		2.09	150.647		2.09	53.279		2.09	262.235
2.095	107.346		2.095	150.5		2.095	53.169		2.095	262.772
2.1	107.074		2.1	150.331		2.1	53.088		2.1	262.676
2.105	106.735		2.105	150.456		2.105	53.051		2.105	262.662
2.11	106.618		2.11	150.794		2.11	52.993		2.11	262.86
2.115	106.684		2.115	150.971		2.115	52.721		2.115	263.882
2.12	106.441		2.12	150.934		2.12	52.706		2.12	264.787
2.125	106.235		2.125	151.022		2.125	52.699		2.125	266.25
2.13	106.36		2.13	150.934		2.13	52.926		2.13	266.86
2.135	106.368		2.135	150.993		2.135	52.882		2.135	267.463
2.14	106.375		2.14	151.059		2.14	52.86		2.14	267.978
2.145	106.059		2.145	151.088		2.145	52.868		2.145	268.846
2.15	105.603		2.15	151.331		2.15	52.963		2.15	270.059
2.155	105.162		2.155	151.801		2.155	53.081		2.155	270.463
2.16	105.007		2.16	152.176		2.16	53.015		2.16	270.838
2.165	104.831		2.165	152.36		2.165	52.853		2.165	271.765
2.17	104.61		2.17	152.309		2.17	52.757		2.17	272.331
2.175	104.257		2.175	152.331		2.175	52.721		2.175	272.574
2.18	104.096		2.18	152.779		2.18	52.412		2.18	273.426
2.185	104.022		2.185	152.566		2.185	52.228		2.185	274.081
2.19	103.735		2.19	152.824		2.19	51.912		2.19	275.301
2.195	103.382		2.195	153.154		2.195	51.581		2.195	276.86
2.2	103.265		2.2	153.551		2.2	51.36		2.2	278
2.205	102.581		2.205	153.721		2.205	51.125		2.205	278.713
2.21	102.272		2.21	153.934		2.21	50.949		2.21	279.419
2.215	102.272		2.215	153.772		2.215	50.706		2.215	279.581
2.22	102.287		2.22	153.912		2.22	50.39		2.22	279.412
2.225	101.868		2.225	154.265		2.225	49.985		2.225	279.632
2.23	101.522		2.23	154.301		2.23	49.596		2.23	280.184
2.235	101.118		2.235	154.824		2.235	49.228		2.235	280.868
2.24	100.809		2.24	155.184		2.24	49.066		2.24	281.066
2.245	100.699		2.245	155.441		2.245	49.007		2.245	281.875
2.25	100.669		2.25	155.669		2.25	48.787		2.25	282.463
2.255	100.566		2.255	156.103		2.255	48.603		2.255	283.132
2.26	100.456		2.26	156.191		2.26	48.309		2.26	284.14
2.265	100.471		2.265	156.449		2.265	48.14		2.265	284.574
2.27	100.544		2.27	156.581		2.27	47.956		2.27	284.971
2.275	100.412		2.275	156.912		2.275	47.691		2.275	284.897
2.28	100.61		2.28	157.301		2.28	47.5		2.28	285.037
2.285	100.544		2.285	157.86		2.285	47.449		2.285	285.779
2.29	100.353		2.29	158.456		2.29	47.346		2.29	285.743
2.295	100.11		2.295	158.581		2.295	47.279		2.295	285.25
2.3	99.728		2.3	159.037		2.3	47.125		2.3	284.897
2.305	99.316		2.305	158.963		2.305	47.059		2.305	285.191
2.31	99.36		2.31	159.191		2.31	46.919		2.31	285.125
2.315	99.397		2.315	159.478		2.315	46.963		2.315	285.287
2.32	99.382		2.32	159.816		2.32	46.89		2.32	285.824
2.325	99.456		2.325	160.162		2.325	46.904		2.325	286.044
2.33	99.551		2.33	160.529		2.33	46.794		2.33	285.485
2.335	99.566		2.335	160.772		2.335	46.529		2.335	284.449
2.34	99.301		2.34	161.309		2.34	46.493		2.34	283.596
2.345	99.213		2.345	161.941		2.345	46.493		2.345	283.316
2.35	98.801		2.35	162.25		2.35	46.485		2.35	283.007
2.355	98.346		2.355	162.684		2.355	46.368		2.355	283.074
2.36	98.279		2.36	163.338		2.36	46.375		2.36	282.801
2.365	97.816		2.365	163.779		2.365	46.294		2.365	282.14
2.37	97.647		2.37	164.213		2.37	46.147		2.37	281.368
2.375	97.375		2.375	164.426		2.375	45.978		2.375	281.228
2.38	97.272		2.38	164.184		2.38	45.853		2.38	280.772
2.385	97.213		2.385	164.316		2.385	45.824		2.385	280.044
2.39	96.794		2.39	164.949		2.39	45.699		2.39	278.61
2.395	96.368		2.395	165.596		2.395	45.507		2.395	277.588
2.4	95.824		2.4	166.066		2.4	45.331		2.4	277.36
2.405	95.051		2.405	166.544		2.405	45.265		2.405	276.603
2.41	94.801		2.41	166.941		2.41	45		2.41	276.132
2.415	94.39		2.415	167.426		2.415	45.007		2.415	275.463
2.42	94.36		2.42	167.794		2.42	44.926		2.42	274.64
2.425	94.301		2.425	168.191		2.425	44.779		2.425	274.544
2.43	94.324		2.43	168.382		2.43	44.581		2.43	273.919
2.435	94.272		2.435	168.375		2.435	44.346		2.435	272.728
2.44	94.125		2.44	168.963		2.44	44.235		2.44	271.699
2.445	93.809		2.445	169.412		2.445	44.147		2.445	271.029
2.45	93.574		2.45	170.125		2.45	43.831		2.45	269.765
2.455	93.044		2.455	170.574		2.455	43.713		2.455	269.11
2.46	92.603		2.46	171.544		2.46	44.074		2.46	268.912
2.465	91.978		2.465	172.272		2.465	46.081		2.465	268.324
2.47	91.779		2.47	172.691		2.47	47.559		2.47	268.669
2.475	91.875		2.475	173.279		2.475	46.993		2.475	268.779
2.48	91.846		2.48	174.029		2.48	45.037		2.48	268.868
2.485	91.566		2.485	174.699		2.485	43.397		2.485	268.971
2.49	91.265		2.49	175.86		2.49	43.375		2.49	269.191
2.495	91.044		2.495	176.831		2.495	43.382		2.495	269.279
2.5	90.588		2.5	177.772		2.5	43.228		2.5	269.132
2.505	90.279		2.505	178.618		2.505	43.221		2.505	268.934
2.51	90.132		2.51	179.426		2.51	43.184		2.51	268.375
2.515	89.846		2.515	179.794		2.515	43.14		2.515	268.14
2.52	89.551		2.52	180.434		2.52	43.051		2.52	268.294
2.525	89.132		2.525	181.471		2.525	43.118		2.525	268.978
2.53	88.971		2.53	182.397		2.53	42.949		2.53	269.279
2.535	88.875		2.535	182.941		2.535	42.831		2.535	269.125
2.54	88.676		2.54	183.412		2.54	42.699		2.54	269.662
2.545	88.463		2.545	184.515		2.545	42.713		2.545	271.074
2.55	88.162		2.55	186.132		2.55	42.551		2.55	271.868
2.555	88.14		2.555	186.934		2.555	42.713		2.555	271.882
2.56	87.875		2.56	187.647		2.56	42.662		2.56	271.963
2.565	87.566		2.565	189.096		2.565	42.64		2.565	272.926
2.57	87.14		2.57	190.625		2.57	42.507		2.57	273.537
2.575	86.956		2.575	191.618		2.575	42.507		2.575	274.272
2.58	86.522		2.58	192.625		2.58	42.456		2.58	275.662
2.585	85.949		2.585	193.779		2.585	42.338		2.585	276.713
2.59	85.632		2.59	195.074		2.59	42.382		2.59	277.993
2.595	85.228		2.595	196.331		2.595	42.522		2.595	279.301
2.6	84.993		2.6	197.647		2.6	42.434		2.6	280.324
2.605	84.919		2.605	198.654		2.605	42.426		2.605	280.713
2.61	84.419		2.61	199.824		2.61	42.544		2.61	281.838
2.615	84.029		2.615	201.449		2.615	42.515		2.615	283.721
2.62	83.721		2.62	203.243		2.62	42.243		2.62	285.243
2.625	83.794		2.625	204.971		2.625	42.044		2.625	286.699
2.63	83.551		2.63	206.574		2.63	42.279		2.63	288.529
2.635	83.824		2.635	208.228		2.635	42.471		2.635	291.588
2.64	84.066		2.64	209.912		2.64	42.346		2.64	294.331
2.645	84.213		2.645	211.301		2.645	42.294		2.645	296.794
2.65	83.824		2.65	212.824		2.65	42.287		2.65	298.257
2.655	83.066		2.655	214.279		2.655	42.294		2.655	299.853
2.66	82.801		2.66	215.779		2.66	42.176		2.66	301.772
2.665	82.397		2.665	217.493		2.665	42.147		2.665	303.765
2.67	82.162		2.67	219.316		2.67	42.125		2.67	305.779
2.675	81.765		2.675	221.64		2.675	41.985		2.675	308.588
2.68	81.412		2.68	223.14		2.68	42.051		2.68	311.191
2.685	81.132		2.685	224.397		2.685	42.103		2.685	313.757
2.69	80.809		2.69	226.088		2.69	42.007		2.69	317.125
2.695	80.346		2.695	227.412		2.695	42.088		2.695	321.404
2.7	80.434		2.7	228.809		2.7	42.059		2.7	323.765
2.705	80.118		2.705	230.926		2.705	41.956		2.705	326.316
2.71	79.603		2.71	232.426		2.71	41.912		2.71	328.066
2.715	79.154		2.715	233.772		2.715	41.912		2.715	330.882
2.72	78.926		2.72	235.368		2.72	41.941		2.72	333.191
2.725	78.441		2.725	237.169		2.725	41.919		2.725	334.287
2.73	77.897		2.73	238.846		2.73	41.794		2.73	335.294
2.735	77.301		2.735	239.963		2.735	41.779		2.735	336.713
2.74	77.154		2.74	241.243		2.74	41.875		2.74	338.434
2.745	76.765		2.745	242.735		2.745	41.743		2.745	339.603
2.75	76.588		2.75	244.044		2.75	41.588		2.75	339.882
2.755	76.059		2.755	245.154		2.755	41.397		2.755	340.309
2.76	75.64		2.76	246.978		2.76	41.478		2.76	341.412
2.765	75.191		2.765	248.559		2.765	41.522		2.765	341.176
2.77	75.118		2.77	249.213		2.77	41.574		2.77	339.434
2.775	74.691		2.775	249.75		2.775	41.669		2.775	338.184
2.78	74.294		2.78	250.493		2.78	41.713		2.78	336.787
2.785	74.044		2.785	250.941		2.785	41.618		2.785	334.544
2.79	73.809		2.79	251.309		2.79	41.544		2.79	330.456
2.795	73.618		2.795	251.118		2.795	41.39		2.795	327.088
2.8	73.228		2.8	250.397		2.8	41.265		2.8	322.721
2.805	72.743		2.805	250.493		2.805	41.287		2.805	319.147
2.81	72.713		2.81	250.169		2.81	41.243		2.81	313.971
2.815	72.831		2.815	249.831		2.815	41.14		2.815	309.206
2.82	72.853		2.82	249.551		2.82	41.243		2.82	303.772
2.825	72.647		2.825	249.382		2.825	41.279		2.825	297.64
2.83	72.338		2.83	248.478		2.83	41.272		2.83	290.301
2.835	72.228		2.835	247.647		2.835	41.375		2.835	284.368
2.84	71.816		2.84	247.25		2.84	41.522		2.84	276.846
2.845	71.574		2.845	247.022		2.845	41.529		2.845	271.485
2.85	71.515		2.85	245.706		2.85	41.507		2.85	265.221
2.855	71.434		2.855	243.596		2.855	41.493		2.855	259.662
2.86	71.353		2.86	242.912		2.86	41.419		2.86	254.346
2.865	71.279		2.865	241.787		2.865	41.382		2.865	247.684
2.87	71.25		2.87	240.375		2.87	41.331		2.87	243.368
2.875	71.206		2.875	239.353		2.875	41.382		2.875	235.765
2.88	71.228		2.88	238.985		2.88	41.39		2.88	230.691
2.885	71.007		2.885	239.294		2.885	41.301		2.885	224.412
2.89	70.522		2.89	238.971		2.89	41.316		2.89	217.809
2.895	70.081		2.895	237.868		2.895	41.338		2.895	211.485
2.9	69.963		2.9	236.846		2.9	41.382		2.9	204.574
2.905	70.044		2.905	235.713		2.905	41.301		2.905	199.434
2.91	70.132		2.91	234.853		2.91	41.191		2.91	193.794
2.915	69.904		2.915	234.132		2.915	41.228		2.915	187.713
2.92	69.537		2.92	233.125		2.92	41.125		2.92	183.346
2.925	69.338		2.925	232.721		2.925	41.235		2.925	179.816
2.93	69.412		2.93	232.353		2.93	41.257		2.93	174.963
2.935	69.088		2.935	231.338		2.935	41.287		2.935	169.515
2.94	68.956		2.94	229.912		2.94	41.287		2.94	163.743
2.945	68.971		2.945	228.787		2.945	41.162		2.945	156.14
2.95	68.897		2.95	227.588		2.95	41.14		2.95	150.426
2.955	68.654		2.955	227		2.955	41.309		2.955	146.382
2.96	68.684		2.96	227.257		2.96	41.309		2.96	142.794
2.965	68.603		2.965	226.721		2.965	41.103		2.965	138.669
2.97	68.625		2.97	226.081		2.97	41.184		2.97	135.265
2.975	68.632		2.975	225.963		2.975	41.176		2.975	131.706
2.98	68.684		2.98	225.272		2.98	41.191		2.98	127.456
2.985	68.662		2.985	224.228		2.985	40.978		2.985	123.419
2.99	68.713		2.99	223.596		2.99	40.993		2.99	119.897
2.995	68.794		2.995	223.529		2.995	40.846		2.995	116.743
3	68.728		3	222.934		3	40.882		3	113.875
3.005	68.574		3.005	222.081		3.005	41.11		3.005	110.809
3.01	68.316		3.01	221.846		3.01	41.103		3.01	108.316
3.015	68.199		3.015	221.75		3.015	41.169		3.015	105.846
3.02	67.949		3.02	221.507		3.02	41.147		3.02	103.191
3.025	67.581		3.025	220.816		3.025	41		3.025	100.801
3.03	67.5		3.03	220.169		3.03	40.956		3.03	99.074
3.035	67.279		3.035	219.993		3.035	40.868		3.035	97.184
3.04	67.007		3.04	219.963		3.04	40.853		3.04	95.074
3.045	66.647		3.045	218.949		3.045	40.853		3.045	92.963
3.05	66.243		3.05	217.265		3.05	40.809		3.05	90.801
3.055	65.618		3.055	215.978		3.055	40.882		3.055	89.213
3.06	65.265		3.06	215.434		3.06	40.971		3.06	87.868
3.065	65.088		3.065	215.007		3.065	40.978		3.065	86.162
3.07	65.125		3.07	214.081		3.07	40.89		3.07	84.132
3.075	65.265		3.075	213.162		3.075	40.75		3.075	82.993
3.08	65.235		3.08	211.522		3.08	40.64		3.08	81.529
3.085	65.007		3.085	210.324		3.085	40.735		3.085	79.838
3.09	64.625		3.09	209.86		3.09	40.89		3.09	78.507
3.095	64.162		3.095	208.007		3.095	40.949		3.095	77.081
3.1	63.801		3.1	206.515		3.1	41.096		3.1	75.485
3.105	63.397		3.105	205.051		3.105	41.221		3.105	74.375
3.11	63.485		3.11	203.522		3.11	41.14		3.11	72.956
3.115	63.456		3.115	201.603		3.115	41.051		3.115	71.838
3.12	63.243		3.12	200.735		3.12	41.037		3.12	70.382
3.125	63.015		3.125	199.647		3.125	41.044		3.125	69.515
3.13	62.846		3.13	198.088		3.13	41.132		3.13	68.478
3.135	62.559		3.135	197.029		3.135	41.096		3.135	67.596
3.14	62.471		3.14	196.331		3.14	41.169		3.14	66.618
3.145	62.353		3.145	195.088		3.145	41.11		3.145	65.875
3.15	62.346		3.15	193.978		3.15	41.007		3.15	65.228
3.155	62.904		3.155	192.706		3.155	40.978		3.155	64.434
3.16	62.772		3.16	190.853		3.16	41.044		3.16	63.713
3.165	62.493		3.165	188.603		3.165	41.088		3.165	62.985
3.17	62.184		3.17	187.169		3.17	41.132		3.17	62.412
3.175	61.228		3.175	186.456		3.175	41.184		3.175	61.706
3.18	60.529		3.18	186.265		3.18	41.456		3.18	61.074
3.185	60.044		3.185	186.978		3.185	44.029		3.185	60.596
3.19	60.088		3.19	188.243		3.19	44.463		3.19	59.993
3.195	60.147		3.195	189.25		3.195	45.191		3.195	59.559
3.2	60.169		3.2	189.449		3.2	44.162		3.2	58.993
3.205	60.471		3.205	188.485		3.205	45.382		3.205	58.441
3.21	60.522		3.21	185.294		3.21	45.25		3.21	58.074
3.215	60.529		3.215	181.132		3.215	45.199		3.215	57.647
3.22	60.551		3.22	178.566		3.22	46.706		3.22	57.221
3.225	60.243		3.225	176.265		3.225	50.11		3.225	56.684
3.23	59.993		3.23	175.368		3.23	59.103		3.23	56.493
3.235	59.735		3.235	175.375		3.235	73.265		3.235	56.199
3.24	59.434		3.24	176.213		3.24	73.103		3.24	55.816
3.245	59.551		3.245	176.559		3.245	58.882		3.245	55.441
3.25	59.816		3.25	174.779		3.25	59.412		3.25	55.118
3.255	59.978		3.255	173.199		3.255	57.596		3.255	54.765
3.26	60.015		3.26	170.676		3.26	54.618		3.26	54.485
3.265	59.743		3.265	171.89		3.265	50.412		3.265	54.257
3.27	59.419		3.27	169.868		3.27	49.125		3.27	54.059
3.275	58.787		3.275	169.382		3.275	48.463		3.275	53.757
3.28	58.382		3.28	165.176		3.28	44.809		3.28	53.346
3.285	57.971		3.285	162.838		3.285	41.838		3.285	53.199
3.29	57.875		3.29	161.706		3.29	41.324		3.29	52.824
3.295	57.897		3.295	161.522		3.295	41.331		3.295	52.397
3.3	57.816		3.3	160.993		3.3	41.537		3.3	52.382
3.305	58.074		3.305	161.066		3.305	41.721		3.305	52.287
3.31	58.14		3.31	160.765		3.31	41.971		3.31	52.081
3.315	58.206		3.315	159.684		3.315	41.978		3.315	51.904
3.32	58.25		3.32	158.235		3.32	42.074		3.32	51.713
3.325	58.154		3.325	157.449		3.325	42.103		3.325	51.449
3.33	58.169		3.33	156.684		3.33	41.934		3.33	51.243
3.335	58.243		3.335	155.794		3.335	41.478		3.335	51.088
3.34	58.022		3.34	155.074		3.34	41.368		3.34	51.169
3.345	57.713		3.345	154.787		3.345	41.338		3.345	51.199
3.35	57.691		3.35	153.735		3.35	41.243		3.35	51.007
3.355	57.316		3.355	152.074		3.355	41.243		3.355	50.787
3.36	57.301		3.36	151.206		3.36	41.368		3.36	50.441
3.365	57.301		3.365	149.603		3.365	41.419		3.365	50.235
3.37	57.507		3.37	148.882		3.37	41.404		3.37	50.25
3.375	57.699		3.375	148.993		3.375	41.338		3.375	50.191
3.38	57.662		3.38	148.926		3.38	41.221		3.38	49.963
3.385	57.632		3.385	148.5		3.385	41.162		3.385	49.809
3.39	57.544		3.39	147.485		3.39	41.324		3.39	49.772
3.395	57.324		3.395	146.471		3.395	41.154		3.395	49.662
3.4	57.338		3.4	144.971		3.4	41.221		3.4	49.537
3.405	57.279		3.405	142.926		3.405	41.147		3.405	49.419
3.41	57.368		3.41	140.831		3.41	41.11		3.41	49.426
3.415	57.522		3.415	138.875		3.415	41.096		3.415	49.169
3.42	57.493		3.42	137.647		3.42	40.897		3.42	48.875
3.425	57.934		3.425	136.676		3.425	41.015		3.425	48.779
3.43	58.199		3.43	136.603		3.43	41.022		3.43	48.779
3.435	58.029		3.435	136.949		3.435	41.074		3.435	48.75
3.44	57.199		3.44	135.632		3.44	41.132		3.44	48.662
3.445	56.412		3.445	134.485		3.445	41.191		3.445	48.434
3.45	56.184		3.45	133.838		3.45	41.257		3.45	48.324
3.455	56.051		3.455	133.25		3.455	41.368		3.455	48.331
3.46	55.882		3.46	132.081		3.46	41.441		3.46	48.235
3.465	56.022		3.465	130.64		3.465	41.5		3.465	48.191
3.47	56.301		3.47	128.551		3.47	41.581		3.47	48.25
3.475	56.838		3.475	126.875		3.475	41.853		3.475	48.331
3.48	57.206		3.48	127.493		3.48	41.706		3.48	48.316
3.485	57.353		3.485	127.676		3.485	41.529		3.485	48.272
3.49	57.235		3.49	127.463		3.49	41.463		3.49	48.147
3.495	56.772		3.495	126.735		3.495	41.449		3.495	48.044
3.5	56.309		3.5	125.838		3.5	41.39		3.5	48.007
3.505	55.471		3.505	125.191		3.505	41.5		3.505	47.882
3.51	55.559		3.51	124.397		3.51	41.404		3.51	47.86
3.515	55.618		3.515	122.647		3.515	41.412		3.515	47.816
3.52	55.61		3.52	121.176		3.52	41.338		3.52	47.699
3.525	55.956		3.525	120.419		3.525	41.647		3.525	47.485
3.53	56.279		3.53	120.625		3.53	41.61		3.53	47.426
3.535	56.993		3.535	121.434		3.535	41.625		3.535	47.426
3.54	57.059		3.54	122.162		3.54	41.632		3.54	47.449
3.545	56.801		3.545	122.904		3.545	41.662		3.545	47.324
3.55	56.669		3.55	121.963		3.55	41.375		3.55	47.353
3.555	56.096		3.555	120.941		3.555	41.287		3.555	47.324
3.56	55.743		3.56	120.118		3.56	41.221		3.56	47.25
3.565	55.287		3.565	119.463		3.565	41.301		3.565	47.257
3.57	54.971		3.57	119.301		3.57	41.676		3.57	47.169
3.575	54.743		3.575	117.919		3.575	42.228		3.575	47.103
3.58	54.662		3.58	117.059		3.58	42.257		3.58	47.169
3.585	54.772		3.585	115.846		3.585	42.449		3.585	47.066
3.59	54.743		3.59	114.191		3.59	42.25		3.59	46.985
3.595	55.081		3.595	112.772		3.595	41.86		3.595	47.029
3.6	55.632		3.6	111.61		3.6	41.735		3.6	47.118
3.605	56.287		3.605	111.221		3.605	41.441		3.605	47.213
3.61	56.515		3.61	111.794		3.61	42.037		3.61	47.081
3.615	56.559		3.615	112.757		3.615	42.537		3.615	47.022
3.62	56.434		3.62	115.926		3.62	42.919		3.62	46.926
3.625	55.993		3.625	119.294		3.625	42.074		3.625	46.794
3.63	56.007		3.63	121.309		3.63	42.029		3.63	46.669
3.635	55.434		3.635	121.875		3.635	41.934		3.635	46.728
3.64	55.441		3.64	118.816		3.64	41.853		3.64	46.772
3.645	55.522		3.645	116.86		3.645	41.86		3.645	46.588
3.65	55.324		3.65	113.941		3.65	41.941		3.65	46.529
3.655	55.11		3.655	112.721		3.655	42.029		3.655	46.456
3.66	55.206		3.66	111.368		3.66	42.074		3.66	46.603
3.665	55.493		3.665	110.529		3.665	42.059		3.665	46.353
3.67	55.949		3.67	109.779		3.67	42.206		3.67	46.235
3.675	56.765		3.675	110.191		3.675	42.154		3.675	46.287
3.68	57.588		3.68	112.897		3.68	42.257		3.68	46.493
3.685	59.044		3.685	114.566		3.685	42.206		3.685	46.434
3.69	59.772		3.69	115.022		3.69	42.316		3.69	46.331
3.695	59.235		3.695	114.449		3.695	42.397		3.695	46.353
3.7	58.853		3.7	114.603		3.7	42.493		3.7	46.537
3.705	56.463		3.705	113.331		3.705	42.713		3.705	46.471
3.71	55.5		3.71	109.949		3.71	43.029		3.71	46.338
3.715	55.404		3.715	107.162		3.715	43.257		3.715	46.243
3.72	55.699		3.72	107.103		3.72	43.14		3.72	46.162
3.725	56.574		3.725	107.566		3.725	42.963		3.725	46.125
3.73	57.485		3.73	107.897		3.73	42.963		3.73	46.382
3.735	58.478		3.735	107.574		3.735	43.118		3.735	51.228
3.74	58.669		3.74	107.103		3.74	43.154		3.74	51.522
3.745	59.191		3.745	106.919		3.745	43.301		3.745	51.956
3.75	59.36		3.75	107.566		3.75	43.375		3.75	48.044
3.755	60.279		3.755	107.478		3.755	43.368		3.755	46.191
3.76	60.456		3.76	107.662		3.76	43.449		3.76	46.118
3.765	60.699		3.765	107.412		3.765	43.515		3.765	46.037
3.77	60.426		3.77	106.029		3.77	43.713		3.77	46.007
3.775	60.375		3.775	104.603		3.775	43.831		3.775	45.993
3.78	60.419		3.78	103.963		3.78	44.051		3.78	45.86
3.785	61.066		3.785	102.978		3.785	44.559		3.785	45.75
3.79	61.294		3.79	102.235		3.79	44.838		3.79	45.816
3.795	61.654		3.795	102.022		3.795	44.831		3.795	45.816
3.8	61.691		3.8	101.941		3.8	44.794		3.8	45.882
3.805	61.044		3.805	101.809		3.805	44.838		3.805	46.015
3.81	61.338		3.81	101.816		3.81	44.963		3.81	45.846
3.815	61.529		3.815	102.103		3.815	44.728		3.815	45.794
3.82	61.956		3.82	103.199		3.82	44.574		3.82	45.772
3.825	62.566		3.825	103.419		3.825	44.36		3.825	45.838
3.83	63.11		3.83	103.346		3.83	44.434		3.83	45.706
3.835	64.118		3.835	103.831		3.835	44.603		3.835	45.868
3.84	64.743		3.84	103.559		3.84	44.765		3.84	45.735
3.845	66.029		3.845	103.368		3.845	45.228		3.845	45.853
3.85	66.426		3.85	102.316		3.85	45.346		3.85	45.89
3.855	66.5		3.855	100.772		3.855	45.544		3.855	45.838
3.86	65.985		3.86	99.868		3.86	45.728		3.86	45.684
3.865	65.066		3.865	100.206		3.865	45.574		3.865	45.61
3.87	64.015		3.87	100.713		3.87	45.544		3.87	45.632
3.875	61.169		3.875	101.971		3.875	45.625		3.875	45.559
3.88	60.559		3.88	102.478		3.88	45.713		3.88	45.632
3.885	59.765		3.885	102.397		3.885	45.985		3.885	45.765
3.89	60.088		3.89	101.647		3.89	46.088		3.89	45.735
3.895	62.728		3.895	101.662		3.895	45.434		3.895	45.706
3.9	64.301		3.9	102.235		3.9	45.382		3.9	45.676
3.905	68.25		3.905	102.375		3.905	45.36		3.905	45.824
3.91	70.338		3.91	101.765		3.91	45.794		3.91	45.831
3.915	73.368		3.915	100.5		3.915	46.272		3.915	45.669
3.92	74.544		3.92	99.765		3.92	46.581		3.92	45.588
3.925	77.037		3.925	100.412		3.925	47		3.925	45.603
3.93	78.176		3.93	101.86		3.93	47.051		3.93	45.75
3.935	79.088		3.935	103.449		3.935	46.824		3.935	45.669
3.94	77.919		3.94	103.39		3.94	46.831		3.94	45.765
3.945	74.985		3.945	102.493		3.945	46.346		3.945	45.713
3.95	73.213		3.95	100.941		3.95	46.551		3.95	45.713
3.955	71.647		3.955	99.779		3.955	47.301		3.955	45.831
3.96	71.456		3.96	99.926		3.96	46.868		3.96	45.743
3.965	70.853		3.965	99.603		3.965	46.191		3.965	45.735
3.97	70.809		3.97	99.713		3.97	45.86		3.97	45.588
3.975	70.493		3.975	99.426		3.975	45.551		3.975	45.596
3.98	70.044		3.98	99.39		3.98	45.522		3.98	45.537
3.985	69.14		3.985	99.382		3.985	45.86		3.985	45.265
3.99	68.963		3.99	99.794		3.99	46.36		3.99	45.221
3.995	69.926		3.995	100.132		3.995	46.537		3.995	45.279
4	70.368		4	100.338		4	46.743		4	45.074
4.005	73.316		4.005	99.897		4.005	46.816		4.005	44.941
4.01	73.559		4.01	99.022		4.01	46.426		4.01	45.051
4.015	73.485		4.015	98.463		4.015	46.235		4.015	45.228
4.02	73.375		4.02	98.75		4.02	46.199		4.02	45.147
4.025	72.353		4.025	98.449		4.025	46.331		4.025	44.993
4.03	72.39		4.03	98.566		4.03	46.221		4.03	44.963
4.035	72.426		4.035	98.176		4.035	46.088		4.035	45
4.04	72.588		4.04	97.985		4.04	46.125		4.04	44.971
4.045	74.11		4.045	97.559		4.045	45.904		4.045	44.993
4.05	75.39		4.05	96.353		4.05	45.853		4.05	44.904
4.055	76.684		4.055	95.441		4.055	45.632		4.055	44.985
4.06	77.368		4.06	94.757		4.06	45.507		4.06	44.831
4.065	77.375		4.065	94.287		4.065	45.279		4.065	44.978
4.07	76.206		4.07	94.044		4.07	44.963		4.07	44.971
4.075	75.382		4.075	93.713		4.075	44.471		4.075	45.081
4.08	74.926		4.08	93.831		4.08	43.846		4.08	45.096
4.085	73.699		4.085	93.831		4.085	43.162		4.085	45.074
4.09	72.971		4.09	94.949		4.09	42.86		4.09	44.993
4.095	72.765		4.095	96.162		4.095	42.507		4.095	44.824
4.1	73.419		4.1	97.419		4.1	42.081		4.1	44.897
4.105	76.36		4.105	97.199		4.105	42.029		4.105	45.007
4.11	78.199		4.11	95.272		4.11	41.824		4.11	45.066
4.115	79.919		4.115	93.493		4.115	41.956		4.115	45.118
4.12	80.735		4.12	92.346		4.12	41.757		4.12	44.824
4.125	80.382		4.125	90.75		4.125	41.404		4.125	44.772
4.13	78.801		4.13	88.985		4.13	41.243		4.13	44.757
4.135	78.059		4.135	87.728		4.135	41.162		4.135	44.868
4.14	78.493		4.14	87.103		4.14	41.066		4.14	44.934
4.145	80.912		4.145	86.176		4.145	40.941		4.145	44.831
4.15	81.691		4.15	85.125		4.15	40.676		4.15	44.846
4.155	83.074		4.155	84.368		4.155	40.662		4.155	44.993
4.16	82.36		4.16	84.066		4.16	40.588		4.16	45.147
4.165	80.037		4.165	83.272		4.165	40.551		4.165	45.044
4.17	79.882		4.17	82.456		4.17	40.669		4.17	45.11
4.175	77.978		4.175	81.662		4.175	40.478		4.175	45.176
4.18	77.125		4.18	80.779		4.18	40.176		4.18	45.353
4.185	75.61		4.185	80.338		4.185	40.066		4.185	45.544
4.19	75.132		4.19	79.522		4.19	40.162		4.19	45.522
4.195	76.029		4.195	78.684		4.195	40.132		4.195	45.471
4.2	76.978		4.2	77.926		4.2	39.978		4.2	45.669
4.205	79.007		4.205	77.169		4.205	40.088		4.205	45.743
4.21	79.772		4.21	76.743		4.21	40.051		4.21	45.794
4.215	79.221		4.215	75.86		4.215	39.971		4.215	45.926
4.22	78.213		4.22	75.831		4.22	39.89		4.22	46.074
4.225	75.419		4.225	75.721		4.225	39.816		4.225	46.257
4.23	74.184		4.23	76.206		4.23	39.919		4.23	46.36
4.235	73.279		4.235	76.272		4.235	39.912		4.235	46.625
4.24	73.007		4.24	76.132		4.24	39.941		4.24	46.912
4.245	74.243		4.245	75.301		4.245	40.051		4.245	47.265
4.25	75.625		4.25	73.838		4.25	39.89		4.25	47.537
4.255	78.037		4.255	72.404		4.255	39.897		4.255	47.787
4.26	77.632		4.26	71.11		4.26	40.169		4.26	47.875
4.265	75.794		4.265	70.397		4.265	40.272		4.265	48.243
4.27	73.897		4.27	69.949		4.27	40.301		4.27	48.669
4.275	71.5		4.275	70.14		4.275	40.316		4.275	48.882
4.28	70.89		4.28	69.963		4.28	40.434		4.28	49.044
4.285	70.228		4.285	69.574		4.285	40.493		4.285	49.022
4.29	69.331		4.29	69.029		4.29	40.507		4.29	49.279
4.295	68.243		4.295	68.816		4.295	40.838		4.295	49.706
