# Supplementary material for: An architectural role of specific RNA–RNA interactions in oskar granules
Source: Nat Cell Biol. 2024 Oct 1;26(11):1934–42. doi: 10.1038/s41556-024-01519-3 (PMC11567897; doi:10.1038/s41556-024-01519-3)
Supplement: Supplementary file 20 — Statistical source data. [file 41556_2024_1519_MOESM20_ESM.xlsx]

## Sheet: Sheet1
Ex data Fig 6b
right panel
	UU	UU+AA
Average size	0.1	0.118
	0.107	0.164
	0.058	0.15
	0.067	0.147
	0.102	0.184
	0.162	0.265
	0.151	0.238
	0.163	0.277
	0.073	0.286
	0.169	0.173
	0.131	0.147
	0.082	0.233
	0.128	0.27
	0.105	0.335
	0.15	0.195
	0.054
