# Supplementary material for: An architectural role of specific RNA–RNA interactions in oskar granules
Source: Nat Cell Biol. 2024 Oct 1;26(11):1934–42. doi: 10.1038/s41556-024-01519-3 (PMC11567897; doi:10.1038/s41556-024-01519-3)
Supplement: Supplementary file 21 — Statistical source data. [file 41556_2024_1519_MOESM21_ESM.xlsx]

## Sheet: Sheet1
Ext. Fig.7b						Ext. Fig.7c								Ext.Fig 7e
oskar mRNA fluorescence intensity values in w1118 wild-type flies under nutrient-poor condition for 0h and 6h						line profile values for bicoid and EGFP-Me31B				line profile values for gurken and EGFP-Me31B				Validation of oskarWT line for PB formation after 6h under nutrient-poor conditions
0h nurse cells	6h nurse cells	0h oocyte	6h oocyte			Distance (microns)	bicoid	EGFP-Me31B		Distance (microns)	gurken	EGFP-Me31B		Number of PB positive egg-chambers				Total number of egg-chambers screened				Percentage of PB positive egg-chambers
258.346	366.031	735.295	400.673			0	13294	1767		0	2903	2073			w1118	oskarWT			w1118	oskarWT			w1118	oskarWT
283.002	269.195	466.057	361.446			0.05358	15641.2	1894.38		0.05406	2836.93	1286.08			77	78			87	81			88.5057	96.2963
213.153	176.895	578.597	526.749			0.10716	17485.4	1947.92		0.10812	2697.48	1033.68			52	51			64	58			81.25	87.931
162.285	112.79	454.657	182.945			0.16074	18711.9	1862.45		0.16218	2687.46	1328.82			88	73			96	77			91.6667	94.8052
229.152	221.176	344.501	415.065			0.21431	19133	1957.32		0.21624	2427.09	1832.51						total	247	216
260.658	254.922	316.236	994.71			0.26789	19101.5	2031.46		0.2703	2052.35	2382.18
196.196	216.983	569.82	568.246			0.32147	19827.5	2266.74		0.32437	1885.71	3649.48
170.205	316.036	450.587	342.536			0.37505	20934.5	2527.49		0.37843	2251.95	5689.33
213.274	452.774	313.775	517.471			0.42863	20538.9	2558.47		0.43249	2609.22	8482.34
235.281	190.601	418.095	726.947			0.48221	17913.5	2349.72		0.48655	2793.25	11374.8
246.69	165.141	547.201	561.692			0.53578	14326.3	2028.13		0.54061	2853.32	14707.8
230.326	273.987	488.815	563.987			0.58936	11524.2	1790.6		0.59467	2610.45	19016.6
						0.64294	10354.3	1675.13		0.64873	2156	21503.6
						0.69652	10609.5	1770.21		0.70279	1861.87	20578.7
						0.7501	13597.8	1855.26		0.75685	1631.11	18084.9
						0.80368	20330.8	1870.68		0.81091	1540.44	17368.3
						0.85725	29901.4	1982.92		0.86497	1741.73	18272.5
						0.91083	41089	1701		0.91904	1808.04	19813.7
						0.96441	49659.7	1245.88		0.9731	1861.53	21543.9
						1.01799	57631.9	993.19		1.02716	1881.02	22160.6
						1.07157	60265.1	1248.96		1.08122	2081.48	20970.5
						1.12515	54006.1	1631.33		1.13528	2088.72	18951
						1.17872	43776.2	1880.09		1.18934	2073	17245.2
						1.2323	31597.1	1883.96		1.2434	2073	16619.7
						1.28588	19875.9	1846.29		1.29746	1915.68	16790.8
						1.33946	11172.8	2314.34		1.35152	1710.75	17109.2
						1.39304	5940.91	3608.34		1.40558	1546.93	17969
						1.44662	3710.73	5153.62		1.45964	1572.22	18670.6
						1.50019	3194.07	6847.75		1.51371	1559.16	18974.3
						1.55377	3892.27	8141.95		1.56777	1767.37	19407.5
						1.60735	5604.27	8597.9		1.62183	2243.3	19639
						1.66093	7742.56	8023.03		1.67589	3330.45	18682.6
						1.71451	9938.47	6479.63		1.72995	4520.15	16632.7
						1.76809	11903.1	5054.01		1.78401	5282.81	14031.1
						1.82166	13260	4136		1.83807	5285.69	11652.7
						1.87524	14305.2	3946.23		1.89213	4617.85	9537.6
						1.92882	14469.6	4314.94		1.94619	4278.4	8339.77
						1.9824	13369.8	4775.12		2.00025	4055.92	7689.98
						2.03598	10912.1	5683.32		2.05431	3514.87	6627.75
						2.08956	7802.33	6287.87		2.10837	2869.28	5232.75
						2.14313	4700.68	6329.6		2.16244	2786.92	3989.68
						2.19671	2130.6	5912.42		2.2165	3269.98	2985.83
						2.25029	1177.79	5988.21		2.27056	3799.32	2205.19
						2.30387	2329.95	6155.11		2.32462	4201.39	1873.26
						2.35745	4401.94	5611.22		2.37868	4317.16	1774.96
						2.41103	7078.88	4547.34		2.43274	3942.12	1646.23
						2.4646	9838.42	3748.37		2.4868	3731.01	1376.3
						2.51818	11868.4	3485.39		2.54086	4227.35	1194.75
						2.57176	12476.2	3471.44		2.59492	4710.07	1358.8
						2.62534	11426.6	3456.04		2.64898	4665.83	1715.14
						2.67892	9821.4	3186.32		2.70304	4043.5	2073.5
						2.7325	9465	2727		2.75711	3102.48	2416.29
						2.78607	9458.19	2287.48		2.81117	2693.18	2257.01
						2.83965	9899.13	2171.63		2.86523	2892.65	1728
						2.89323	10223.7	2200.51		2.91929	3191.93	1294.55
						2.94681	9405.62	2257		2.97335	3460.72	984.36
						3.00039	7493.89	2060.42		3.02741	3337.76	837.28
						3.05397	4740.77	1497.97		3.08147	2964.07	814.841
						3.10754	1993.76	976.405		3.13553	3019.7	978.839
						3.16112	478.502	707.474		3.18959	3330.12	1322.63
						3.2147	0	540.232		3.24365	3483.8	1650.36
						3.26828	1.55	460.862		3.29771	3502.45	1758.36
						3.32186	52.055	619.166		3.35178	3396.58	1619.4
						3.37544	320	895.813		3.40584	3127.19	1461.48
						3.42901	1173.84	1094.39		3.4599	2734.63	1451
						3.48259	2286.47	1164.38		3.51396	2600.18	1451
						3.53617	3319.53	1241.1		3.56802	2799.42	1561.13
						3.58975	3307.75	1552.62		3.62208	3104.82	1944.9
						3.64333	2091	1980		3.67614	3235.37	2396.83
										3.7302	3365.19	2827.49
										3.78426	3463	3056.18
										3.83832	3401.68	3004.18
										3.89238	3304.32	3198.38
										3.94645	3325.96	3514.83
										4.00051	3434.09	3609.08
										4.05457	3577	3162.5
										4.10863	3649.84	2480.12
										4.16269	3348.07	1845.23
										4.21675	2796.3	1436.01
										4.27081	2296.19	1437.04
										4.32487	2106.28	1999.08
										4.37893	2389.29	2927.76
										4.43299	3151.78	3625.35
										4.48705	4522.58	3598.84
										4.54112	6455.47	3181.02
										4.59518	8618.52	2716.55
										4.64924	10664.9	2395.74
										4.7033	12268.7	2756.04
										4.75736	13604.4	2832.38
										4.81142	14528.8	2627.81
										4.86548	14396.2	2620.92
										4.91954	12612.9	2880.35
										4.9736	10375.2	3232.01
										5.02766	8384.85	3240.9
										5.08172	7183.36	2861.98
										5.13579	5980.82	2166.4
										5.18985	5300.52	2422.08
										5.24391	4862.62	2276.36
										5.29797	4624.1	1928.07
										5.35203	4383.97	1380.45
										5.40609	3940	1036
